# Supplementary material for: Construction and validation of a predictive model for the risk of osteoporosis in patients with chronic kidney disease based on NHANES data
Source: PLoS One. 2025 Feb 6;20(2):e0316494. doi: 10.1371/journal.pone.0316494 (PMC11801546; doi:10.1371/journal.pone.0316494)
Supplement: S1 File — (CSV) [file pone.0316494.s001.csv]

SEQN	Age	Gender	Race	Albumin, serum (g/L)	Alkaline Phosphatase (IU/L)	Blood Urea Nitrogen (mmol/L)	Calcium (mmol/L)	Creatinine, serum (umol/L)	Phosphorus (mmol/L)	Total Protein (g/L)	Potassium (mmol/L)	Sodium (mmol/L)	Uric acid (umol/L)	Glucose (mmol/L)	Total Cholesterol (mmol/L)	HDL (mmol/L)	BMI (kg/m2)	Weight (kg)	Height (cm)	History of fractures	History of Glucocorticoid use	Diabetes	Smoking status	Drinking status	Hypertension	25OHD2+25OHD3 (nmol/L)	Albumin, urine (mg/L)	Creatinine, urine (mg/dL)	ACR (mg/g)	EGFR ( mL/min /1.73m2)	Osteoporosis
31134	73	Male	Non-Hispanic White	39	77	4.64	2.375	106.08	1.066	71	4.1	139	446.1	5.16	4.81	1.27	30.63	101.9	182.4	No	Yes	No	No smoking	Low drinking	Yes	42.2	10.1	140	7.214285714	59.62979556	No
31144	21	Male	Other Hispanic	41	183	3.21	2.575	61.88	1.518	73	4.4	139	356.9	4.5	5.35	1.16	25.03	69.9	167.1	No	No	No	No smoking	Low drinking	No	64.1	87.6	174	50.34482759	134.8999249	No
31195	73	Male	Non-Hispanic White	40	35	8.57	2.275	114.92	1.033	65	3.9	142	481.8	5.27	4.37	1.11	22.75	62.7	166	No	No	No	Quit smoking	Low drinking	Yes	73.8	5.7	149	3.825503356	54.12973911	No
31252	35	Male	Non-Hispanic Black	40	33	2.5	2.425	97.24	1.066	70	3.7	139	422.3	5.38	4.86	0.83	32.62	101.5	176.4	No	No	No	No smoking	Low drinking	No	32.6	92.7	276	33.58695652	100.2678456	No
31257	70	Male	Non-Hispanic White	43	93	3.93	2.225	70.72	1.356	64	3.5	140	327.1	7.22	3.9	0.7	23.55	75.3	178.8	No	No	Yes	No smoking	No drinking	No	25.3	22.7	68	33.38235294	90.50867228	No
31308	59	Male	Non-Hispanic Black	45	59	4.64	2.425	70.72	1.259	80	3.9	136	279.6	5.44	5.43	2.46	27.81	90.2	180.1	No	No	No	Current smoking	Low drinking	Yes	51.9	84	120	70	113.3266097	No
31345	67	Female	Non-Hispanic White	43	58	5.71	2.375	106.08	1.55	64	3.7	142	279.6	4.88	5.95	1.27	26.15	70.6	164.3	No	No	No	Current smoking	Low drinking	No	61.6	21.2	146	14.52054795	46.72614409	No
31367	85	Female	Non-Hispanic White	41	43	10	2.3	88.4	1.421	62	4	142	279.6	6.44	4.53	1.14	18.99	48.8	160.3	No	No	No	No smoking	Low drinking	Yes	64.1	20.9	115	18.17391304	51.3306239	Yes
31382	61	Male	Non-Hispanic Black	41	132	3.21	2.275	79.56	1.033	77	3.2	138	374.7	4.83	4.24	1.45	25.54	86	183.5	Yes	No	No	No smoking	Low drinking	Yes	30.2	33.7	79	42.65822785	106.4649628	No
31425	63	Female	Non-Hispanic White	41	63	4.28	2.35	88.4	1.195	74	3.6	140	333.1	4.83	6.83	1.16	28.96	77.5	163.6	Yes	No	No	No smoking	Low drinking	No	54.4	1.9	29	6.551724138	59.90913873	No
31454	75	Male	Other Hispanic	42	99	4.28	2.35	106.08	1.227	72	4	137	279.6	9.88	5.74	1.06	25.19	67	163.1	No	No	Yes	Quit smoking	No drinking	Yes	44.7	13.4	160	8.375	58.79790028	Yes
31464	64	Male	Non-Hispanic White	39	76	3.93	2.275	70.72	1.292	67	4.2	141	291.5	12.32	4.91	1.47	28.41	86.9	174.9	No	No	Yes	Current smoking	Low drinking	Yes	54.4	123.7	167	74.07185629	94.4049362	No
31509	35	Male	Non-Hispanic White	45	77	2.86	2.5	88.4	1.066	79	3.9	137	374.7	5.72	5.28	0.91	24.39	73.6	173.7	Yes	No	No	Current smoking	Low drinking	Yes	51.9	530.5	116	457.3275862	97.07826456	No
31510	32	Male	Mexican American	48	80	3.21	2.425	70.72	0.969	87	3.6	139	350.9	7.6	5.3	1.01	31.97	86.5	164.5	Yes	No	No	No smoking	Low drinking	Yes	54.4	35.1	108	32.5	118.2003469	No
31567	55	Male	Non-Hispanic White	45	107	7.5	2.375	123.76	1.066	66	3.9	140	434.2	5.61	5.04	1.06	26.23	88.8	184	Yes	No	No	No smoking	Low drinking	Yes	51.9	8.8	306	2.875816993	56.16143273	No
31601	82	Female	Non-Hispanic White	39	84	8.93	2.45	79.56	1.292	65	4.5	138	267.7	5.05	5.64	2.4	24.5	64.7	162.5	No	No	No	No smoking	Low drinking	No	64.1	11	115	9.565217391	59.54559012	No
31610	85	Male	Non-Hispanic White	39	159	7.14	2.225	88.4	1.195	68	4.4	139	350.9	6.38	3.7	1.16	28.18	85.7	174.4	No	No	No	Quit smoking	Low drinking	Yes	51.9	30.4	87	34.94252874	68.32575333	No
31615	47	Female	Mexican American	36	81	2.5	2.35	53.04	1.421	69	3.8	138	166.5	8.72	4.86	1.14	36.26	103.2	168.7	No	No	Yes	Quit smoking	Low drinking	Yes	42.2	15.2	28	54.28571429	108.5443104	No
31661	48	Male	Non-Hispanic Black	47	61	5	2.575	97.24	1.356	77	4.1	143	475.8	5.83	3.54	0.78	24.82	83.5	183.4	No	No	No	No smoking	Low drinking	Yes	68.9	20.2	34	59.41176471	91.51702927	No
31729	80	Male	Non-Hispanic White	37	55	8.93	2.425	141.44	1.001	66	4.5	139	434.2	7.33	4.24	1.22	26.16	82.6	177.7	No	No	No	Quit smoking	No drinking	Yes	90.7	8.8	69	12.75362319	40.09194511	No
31736	79	Male	Non-Hispanic Black	39	67	8.21	2.35	123.76	1.162	69	4	142	404.5	5.77	3.34	1.53	22.99	68.4	172.5	Yes	No	No	Current smoking	No drinking	Yes	42.2	10.4	78	13.33333333	54.99251455	No
31751	25	Female	Non-Hispanic White	38	52	2.86	2.325	70.72	1.162	65	3.6	139	237.9	5	4.63	1.71	16.58	45.9	166.4	No	No	No	Current smoking	Low drinking	No	81	159.5	171	93.2748538	102.4674289	No
31787	58	Male	Non-Hispanic White	41	100	1.43	2.425	79.56	1.227	62	4.1	143	362.8	6.16	4.24	0.8	26.16	91.1	186.6	Yes	No	No	Current smoking	No drinking	No	47.1	29.5	38	77.63157895	93.81570043	No
31808	79	Male	Non-Hispanic White	45	128	13.92	2.6	486.2	2.615	70	5.2	139	243.9	4.94	6.7	1.16	21.53	60.9	168.2	No	No	No	No smoking	No drinking	Yes	37.5	1560	25	6240	9.073825982	Yes
31820	58	Male	Mexican American	25	54	8.57	2.15	79.56	1.485	47	3.5	136	339	5.66	11.84	2.22	25.09	74.4	172.2	No	No	No	No smoking	No drinking	No	30.2	1129	31	3641.935484	93.81570043	No
31827	46	Female	Non-Hispanic Black	30	62	2.86	2.2	70.72	1.388	66	4	136	321.2	12.1	3.85	1.73	25.97	70.8	165.1	No	No	Yes	Current smoking	Low drinking	Yes	39.8	2361	196	1204.591837	102.4715944	No
31877	62	Male	Non-Hispanic Black	31	91	17.85	2.125	442	1.808	66	4.2	138	374.7	4.88	5.53	1.03	26.44	80.8	174.8	No	No	No	Current smoking	Low drinking	Yes	35	2248	78	2882.051282	13.2978189	No
31893	81	Female	Non-Hispanic White	42	80	5	2.45	79.56	1.421	68	4.4	138	327.1	5.38	6.28	2.17	24.97	64.8	161.1	No	No	No	No smoking	Low drinking	No	76.2	10.9	72	15.13888889	59.96534755	Yes
31895	74	Male	Non-Hispanic White	43	68	6.78	2.375	114.92	1.259	67	3.8	135	321.2	5.05	5.04	1.76	27.38	84.8	176	Yes	No	No	Quit smoking	Low drinking	No	76.2	33.3	264	12.61363636	53.75083094	No
31972	73	Female	Non-Hispanic White	44	104	5.36	2.4	88.4	1.292	80	4	139	291.5	5.55	6.1	1.42	23.37	64	165.5	Yes	Yes	No	Current smoking	Low drinking	Yes	51.9	180	33	545.4545455	55.84516276	Yes
31991	33	Female	Mexican American	42	37	2.86	2.3	53.04	1.421	68	3.7	140	237.9	5.5	4.45	1.66	21.93	54.6	157.8	No	No	No	No smoking	No drinking	No	51.9	27.5	21	130.952381	119.7615987	No
32011	74	Female	Non-Hispanic Black	39	53	7.14	2.425	114.92	1.485	67	3.3	142	368.8	7.49	4.99	1.55	33.07	83.4	158.8	Yes	No	Yes	Quit smoking	Low drinking	Yes	39.8	4	90	4.444444444	46.80160348	No
32038	61	Male	Mexican American	41	71	7.85	2.4	88.4	1.356	68	4.5	142	339	10.94	7.55	0.98	32.53	84.1	160.8	No	No	Yes	Quit smoking	Low drinking	No	61.6	184.1	193	95.38860104	80.87279725	Yes
32044	53	Female	Non-Hispanic Black	45	57	4.28	2.45	88.4	1.098	68	3.6	139	202.2	5	6.47	2.09	27.23	78.6	169.9	No	No	No	Quit smoking	Low drinking	No	18.1	29.8	87	34.25287356	74.48760782	No
32079	50	Male	Other Hispanic	43	61	7.14	2.425	79.56	1.066	72	4.6	135	291.5	10.49	5.3	0.98	27.98	85.8	175.1	Yes	No	Yes	Quit smoking	Low drinking	Yes	56.8	27.8	84	33.0952381	99.23880761	No
32084	79	Male	Non-Hispanic White	42	64	6.43	2.375	88.4	1.066	69	3.9	140	350.9	4.94	4.81	1.81	27.45	64.1	152.8	Yes	No	No	Quit smoking	Low drinking	No	64.1	30.8	95	32.42105263	71.26707553	Yes
32163	47	Female	Mexican American	42	70	3.57	2.45	61.88	1.195	78	4	138	196.3	5.11	5.43	1.94	32.26	77.8	155.3	No	No	No	No smoking	Low drinking	Yes	47.1	14.2	40	35.5	103.1766849	No
32179	53	Female	Mexican American	39	91	5	2.275	114.92	1.066	67	3.7	142	279.6	5.61	6.39	2.15	30.94	78.9	159.7	Yes	No	No	Current smoking	Low drinking	Yes	42.2	19.2	328	5.853658537	46.799701	No
32193	76	Male	Non-Hispanic White	47	77	5.71	2.4	79.56	1.227	75	4.1	141	368.8	6.16	4.11	1.73	25.75	79.5	175.7	Yes	No	No	Quit smoking	Low drinking	Yes	32.6	258	147	175.5102041	82.67267656	No
32200	60	Female	Mexican American	42	65	3.57	2.2	61.88	1.13	78	3.6	138	261.7	5.94	5.25	1.32	32.84	79	155.1	No	No	No	No smoking	Low drinking	No	51.9	12.6	25	50.4	94.17200139	Yes
32202	81	Male	Non-Hispanic White	39	98	10	2.35	141.44	1.13	76	3.7	140	541.3	4.33	5.15	1.24	22.96	64.2	167.2	No	No	No	Quit smoking	Heavy drinking	No	112	4.5	58	7.75862069	39.8113015	No
32245	61	Male	Non-Hispanic White	42	73	6.43	2.425	132.6	1.066	72	4	139	487.7	4.66	4.89	1.73	34.24	115.3	183.5	No	No	No	No smoking	Low drinking	No	64.1	2.7	122	2.213114754	49.53453979	No
32256	42	Female	Mexican American	41	84	5	2.275	88.4	1.227	67	3.6	143	333.1	4.55	4.81	1.24	26.26	65.9	158.4	No	No	No	No smoking	Low drinking	No	44.7	112	193	58.03108808	69.43186928	No
32271	83	Male	Non-Hispanic White	43	80	8.57	2.375	106.08	1.13	64	4.3	143	315.2	6.77	5.51	1.16	27.53	82.2	172.8	Yes	No	No	Quit smoking	Low drinking	No	64.1	9.2	241	3.817427386	55.58476902	No
32316	85	Female	Non-Hispanic White	39	64	5.71	2.35	79.56	1.259	66	4.2	138	208.2	4.44	4.65	1.73	22.8	66.5	170.8	No	No	No	Quit smoking	No drinking	No	39.8	8	78	10.25641026	58.3038655	Yes
32333	45	Female	Non-Hispanic White	40	104	1.79	2.35	61.88	1.066	70	3.8	141	291.5	5.11	6.59	1.42	31.56	81.6	160.8	No	No	No	Quit smoking	Low drinking	No	81	16.5	22	75	104.6364683	No
32350	76	Male	Non-Hispanic Black	38	61	4.64	2.325	88.4	1.033	68	4.2	138	469.9	4.39	5.82	1.81	27.46	82	172.8	Yes	No	No	Quit smoking	Low drinking	Yes	39.8	36.8	115	32	84.35768018	No
32377	72	Female	Non-Hispanic White	32	168	4.64	2.625	79.56	1.356	72	3.2	143	327.1	5.55	4.71	0.85	21.13	60.2	168.8	Yes	No	No	Quit smoking	Low drinking	Yes	66.5	123.3	235	52.46808511	63.87885436	Yes
32403	78	Female	Non-Hispanic White	42	76	2.14	2.45	61.88	1.259	60	3.8	141	196.3	4.44	4.29	2.3	16.94	46.5	165.7	Yes	No	No	Quit smoking	Low drinking	Yes	27.8	30.8	52	59.23076923	82.98665763	Yes
32440	72	Male	Non-Hispanic White	39	70	6.78	2.25	159.12	0.904	64	3.9	139	321.2	7.22	4.29	1.09	36.45	118.9	180.6	No	No	No	No smoking	Low drinking	No	44.7	8.5	236	3.601694915	36.78067876	No
32442	72	Male	Mexican American	43	82	6.07	2.4	88.4	1.13	71	4.4	141	368.8	5.11	6.26	2.35	23.73	64.3	164.6	Yes	No	No	Quit smoking	Low drinking	Yes	51.9	18.2	42	43.33333333	74.8590305	Yes
32459	62	Female	Non-Hispanic White	41	68	4.64	2.325	97.24	1.292	65	4.4	140	303.3	4.66	5.77	2.22	19.56	48.1	156.8	Yes	No	No	Current smoking	No drinking	No	42.2	3.7	86	4.302325581	53.76505217	Yes
32503	29	Female	Other Hispanic	41	81	1.79	2.25	61.88	1.227	74	3.9	138	309.3	5.66	6	2.07	23.6	58.7	157.7	No	No	No	No smoking	Low drinking	No	44.7	50.1	156	32.11538462	117.0833384	No
32575	24	Female	Non-Hispanic White	44	66	4.28	2.325	79.56	1.388	68	3.5	136	202.2	4.27	3.34	1.53	23.84	70.6	172.1	Yes	No	No	Quit smoking	Low drinking	No	90.7	110.9	22	504.0909091	89.49384983	No
32588	65	Male	Non-Hispanic White	46	66	5.71	2.525	114.92	1.066	71	4.1	142	422.3	4.22	5.77	1.73	23.96	84.4	187.7	Yes	No	No	No smoking	Low drinking	No	78.6	14.3	166	8.614457831	57.25876096	No
32615	64	Female	Mexican American	38	95	8.21	2.35	97.24	1.356	64	4.7	133	333.1	12.49	8.17	2.46	28.97	68.8	154.1	No	No	Yes	Current smoking	No drinking	Yes	22.9	63.5	67	94.7761194	53.01497593	Yes
32619	52	Male	Mexican American	45	68	5.36	2.4	114.92	1.033	78	3.6	138	523.4	6	6.7	1.6	27.95	80.2	169.4	Yes	No	No	No smoking	Low drinking	Yes	71.3	38.7	96	40.3125	62.73381741	No
32630	60	Male	Other Race	41	55	5.36	2.275	114.92	1.001	75	4.3	142	499.6	5.88	6.1	1.03	23.7	69.3	171	No	No	No	Quit smoking	Low drinking	No	56.8	12.3	270	4.555555556	59.30559993	No
32651	39	Female	Mexican American	40	101	2.14	2.325	53.04	1.13	71	3.6	138	232	5.77	6.15	1.16	28.83	64.7	149.8	No	No	No	No smoking	No drinking	No	32.6	92	216	42.59259259	114.8188191	No
32742	55	Male	Non-Hispanic White	39	64	3.93	2.275	70.72	1.066	67	3.9	136	267.7	9.16	4.63	1.73	17.97	60.7	183.8	Yes	No	No	Current smoking	Low drinking	No	68.9	76.9	83	92.65060241	100.5660672	Yes
32745	43	Female	Other Race	44	67	1.79	2.4	61.88	1.13	74	3.9	141	267.7	4.83	4.76	1.01	24.21	68	167.6	Yes	No	No	Current smoking	No drinking	No	49.5	18.1	57	31.75438596	106.1169053	No
32761	85	Male	Non-Hispanic White	39	78	6.43	2.475	132.6	1.13	76	3.6	139	428.3	6.55	2.74	1.5	25.7	80.6	177.1	No	No	No	Quit smoking	No drinking	Yes	56.8	16.2	117	13.84615385	41.84948292	No
32926	70	Male	Non-Hispanic White	47	88	10.35	2.225	150.28	1.324	85	4.1	138	493.7	6.33	4.01	1.42	28.36	91.8	179.9	No	No	No	Quit smoking	Low drinking	Yes	59.2	1.5	24	6.25	39.9698902	No
32931	38	Male	Mexican American	40	113	2.86	2.275	70.72	0.872	74	4.3	134	249.8	22.09	3.65	0.72	40.8	110.8	164.8	No	No	Yes	Current smoking	Low drinking	No	51.9	113.1	115	98.34782609	113.322003	No
32932	74	Male	Non-Hispanic White	41	90	6.78	2.3	106.08	1.259	69	4.5	136	220.1	5.44	4.01	1.37	22.56	59.5	162.4	No	No	No	No smoking	No drinking	Yes	49.5	10.2	152	6.710526316	59.21238699	Yes
32943	63	Female	Non-Hispanic Black	44	69	3.57	2.775	61.88	1.162	74	3.6	140	315.2	6.33	6.03	1.42	20.49	51.4	158.4	No	No	No	Current smoking	Low drinking	No	25.3	83	97	85.56701031	106.8693042	No
32963	32	Male	Mexican American	43	49	5.36	2.275	70.72	0.904	70	3.7	139	368.8	5.22	4.19	0.91	29.19	78.8	164.3	No	No	No	Quit smoking	Low drinking	No	68.9	113.8	159	71.57232704	118.2003469	No
33002	67	Female	Non-Hispanic White	42	83	3.93	2.475	88.4	1.421	67	4.2	139	303.3	4.88	3.98	2.07	24.57	60.4	156.8	No	No	No	No smoking	No drinking	No	56.8	1.6	43	3.720930233	58.24921408	Yes
33006	80	Male	Non-Hispanic White	45	69	13.21	2.325	123.76	1.195	66	4.1	142	446.1	5.77	3.65	1.24	32.55	101.3	176.4	No	No	No	No smoking	Low drinking	No	76.2	2.5	83	3.012048193	47.11610608	No
33076	54	Male	Mexican American	47	80	5.71	2.55	61.88	1.195	81	4.3	139	386.6	11.82	8.43	1.22	26.11	71.7	165.7	No	No	Yes	Quit smoking	Low drinking	Yes	39.8	32.2	73	44.10958904	106.9884531	No
33154	46	Male	Mexican American	42	77	4.28	2.55	61.88	1.324	70	4.1	137	565.1	9.1	6.93	1.32	40.91	110.3	164.2	No	Yes	No	Current smoking	Low drinking	Yes	27.8	286.5	115	249.1304348	113.173024	No
33182	73	Male	Non-Hispanic White	39	70	5.36	2.275	123.76	1.162	70	4.1	137	356.9	7.11	3.31	0.72	32.45	100.3	175.8	Yes	No	No	Quit smoking	Low drinking	Yes	54.4	442	168	263.0952381	49.49082021	Yes
33184	77	Male	Mexican American	41	72	8.93	2.35	106.08	0.936	73	3.7	138	321.2	5.77	5.38	1.01	27.83	71.7	160.5	No	No	No	No smoking	No drinking	No	83.5	13.4	111	12.07207207	57.97761078	No
33207	62	Female	Non-Hispanic White	41	81	7.14	2.275	114.92	1.388	66	4.3	138	345	4.27	5.38	1.45	21.22	55.7	162	Yes	No	No	Current smoking	Low drinking	Yes	59.2	0.5	83	0.602409639	43.93254017	No
33225	23	Female	Mexican American	35	48	2.5	2.15	61.88	1.13	68	3.6	138	297.4	4.88	4.47	1.22	42.64	116.5	165.3	No	No	No	Current smoking	Low drinking	No	35	77.9	155	50.25806452	122.1236022	No
33265	85	Male	Non-Hispanic White	43	159	4.64	2.4	79.56	1.13	67	3.8	141	339	4.94	5.53	2.4	26.82	73.1	165.1	No	No	No	Quit smoking	Low drinking	No	64.1	168	95	176.8421053	77.60777541	No
33277	77	Female	Non-Hispanic Black	38	57	7.85	2.175	159.12	1.292	64	3	136	505.6	5.22	3.52	1.32	35.31	84.4	154.6	Yes	No	No	Quit smoking	No drinking	Yes	37.5	2.3	134	1.71641791	30.92014576	No
33320	85	Female	Non-Hispanic Black	41	75	5.36	2.4	88.4	1.292	75	4.1	142	315.2	3.83	5.07	1.71	23.64	54.7	152.1	Yes	No	No	No smoking	No drinking	No	61.6	7.8	33	23.63636364	59.49219311	Yes
33454	84	Male	Non-Hispanic Black	43	60	3.57	2.475	97.24	1.227	71	4	142	249.8	4.61	4.22	1.29	25.19	79.8	178	Yes	No	Yes	Quit smoking	No drinking	Yes	44.7	56.6	166	34.09638554	71.06812538	Yes
33531	82	Male	Non-Hispanic White	39	91	8.21	2.25	106.08	1.098	62	4.2	137	333.1	4.72	5.43	1.29	29.09	82.7	168.6	Yes	No	No	No smoking	Low drinking	Yes	81	30.5	189	16.13756614	55.97660526	No
33576	68	Female	Non-Hispanic White	41	44	7.14	2.4	88.4	1.195	70	4	137	321.2	5	5.84	1.4	25.33	61.8	156.2	Yes	No	No	No smoking	No drinking	No	90.7	4.5	123	3.658536585	57.84146958	Yes
33577	55	Female	Non-Hispanic White	41	58	7.85	2.325	97.24	1.485	68	4.1	134	380.7	4.94	5.82	1.22	27.58	74	163.8	No	Yes	No	Quit smoking	No drinking	No	76.2	0.8	54	1.481481481	56.47488199	No
33594	75	Male	Non-Hispanic Black	44	98	7.85	2.525	123.76	1.227	76	3.4	144	428.3	4.16	5.28	1.91	28.54	89.2	176.8	No	No	No	No smoking	Low drinking	Yes	49.5	26.8	153	17.51633987	56.55963321	No
33621	63	Male	Non-Hispanic White	41	49	7.85	2.35	123.76	1.292	68	3.7	136	309.3	5.66	5.25	1.34	28.18	92	180.7	No	No	No	Quit smoking	Low drinking	Yes	73.8	7.2	124	5.806451613	53.09237662	No
33666	71	Male	Non-Hispanic White	37	93	14.64	2.275	141.44	1.227	64	4.5	146	517.5	5.44	4.68	1.6	23.28	72.2	176.1	Yes	No	No	Quit smoking	Low drinking	Yes	49.5	1790	117	1529.91453	42.70845793	No
33748	39	Female	Non-Hispanic Black	39	104	3.93	2.45	61.88	1.292	78	3.9	135	237.9	20.87	7.63	1.4	28.38	76.6	164.3	No	No	Yes	No smoking	Low drinking	Yes	56.8	34.4	49	70.20408163	126.494318	No
33871	62	Female	Non-Hispanic Black	40	61	8.57	2.35	167.96	1.13	73	3.1	141	475.8	5.83	5.82	1.5	31.75	72.1	150.7	No	No	No	No smoking	No drinking	Yes	22.9	1236	79	1564.556962	32.18208371	No
33913	54	Female	Non-Hispanic Black	42	79	5.71	2.425	114.92	1.195	71	4.2	143	285.5	4.05	4.27	1.4	26.92	72.4	164	No	No	No	Quit smoking	No drinking	No	49.5	5.6	146	3.835616438	53.86116748	No
33915	85	Male	Non-Hispanic White	42	75	5	2.45	114.92	0.969	73	4.4	141	327.1	5.83	4.94	1.45	30.42	93.7	175.5	Yes	No	No	Quit smoking	Low drinking	Yes	56.8	89	83	107.2289157	49.75387559	No
33930	74	Male	Non-Hispanic White	42	82	10.35	2.525	141.44	1.388	77	3.7	140	511.5	7.6	6.54	1.03	31.53	95.9	174.4	No	No	Yes	Quit smoking	Low drinking	Yes	59.2	191.2	69	277.1014493	41.8178438	No
33941	81	Female	Mexican American	41	67	7.5	2.375	88.4	1.55	74	3.9	137	440.2	8.27	8.04	1.06	25.04	67.6	164.3	Yes	No	Yes	Quit smoking	Low drinking	Yes	51.9	11	127	8.661417323	52.79338987	No
33961	78	Male	Non-Hispanic White	43	82	8.93	2.325	123.76	0.969	70	4.7	138	374.7	5	6.13	1.11	28.29	80.9	169.1	Yes	Yes	No	Quit smoking	No drinking	Yes	56.8	19.2	153	12.54901961	47.78272285	No
33963	21	Female	Non-Hispanic White	51	47	3.93	2.65	70.72	1.259	79	3.4	141	279.6	4.72	5.15	1.78	19.12	59.9	177	No	No	No	No smoking	Low drinking	No	68.9	371.5	219	169.6347032	105.3874376	No
33982	85	Female	Non-Hispanic White	40	110	5.36	2.4	141.44	1.324	70	4.2	138	386.6	5.22	5.07	1.58	26.72	59	148.6	Yes	Yes	No	No smoking	No drinking	Yes	66.5	514	153	335.9477124	29.08007244	No
34006	81	Male	Non-Hispanic White	46	84	5.36	2.325	106.08	1.292	72	4.5	136	398.5	5.88	4.76	0.78	29.92	87.4	170.9	Yes	No	No	Quit smoking	No drinking	Yes	71.3	25.7	39	65.8974359	56.37120369	No
34043	20	Female	Mexican American	39	75	3.93	2.35	79.56	1.388	74	3.9	139	350.9	5.55	6.59	1.34	29.12	75.4	160.9	No	No	No	No smoking	Low drinking	No	37.5	17	55	30.90909091	92.04415115	No
34058	71	Male	Non-Hispanic White	39	77	10.35	2.375	141.44	1.195	67	3.9	142	386.6	4.55	3.93	1.09	25.13	67.5	163.9	No	No	No	Quit smoking	No drinking	Yes	88.3	354	158	224.0506329	42.70845793	No
34062	67	Female	Non-Hispanic White	39	94	6.43	2.35	123.76	1.162	67	4.5	140	517.5	6.55	4.86	1.16	43.3	115.9	163.6	No	Yes	No	No smoking	Low drinking	Yes	44.7	1	20	5	38.78120284	No
34073	39	Female	Mexican American	35	28	2.86	2.275	61.88	1.582	58	4	137	279.6	5.05	6.9	1.94	21.6	56.2	161.3	Yes	Yes	No	No smoking	Low drinking	Yes	56.8	7210	155	4651.612903	109.1409129	No
34078	37	Male	Non-Hispanic White	44	89	4.64	2.425	88.4	1.227	71	3.9	142	255.8	5.44	6.26	1.03	19.31	53.6	166.6	Yes	No	No	Current smoking	Low drinking	Yes	59.2	101.1	326	31.01226994	95.72392569	Yes
34087	81	Male	Non-Hispanic White	38	71	7.85	2.275	106.08	0.904	62	4	140	487.7	5.94	3.72	1.14	26.2	66.9	159.8	Yes	No	No	Quit smoking	Low drinking	Yes	42.2	24	165	14.54545455	56.37120369	Yes
34092	55	Male	Non-Hispanic White	46	75	3.93	2.525	79.56	1.324	75	4.3	140	350.9	5.22	7.37	1.6	28.08	91.4	180.4	No	No	No	Quit smoking	Low drinking	No	42.2	34.7	97	35.77319588	95.81373716	No
34209	58	Female	Non-Hispanic White	39	46	7.5	2.3	97.24	1.582	69	4.3	140	350.9	5.16	6.47	1.29	37.83	106.4	167.7	Yes	No	No	No smoking	Low drinking	No	47.1	2.6	121	2.148760331	55.2971919	No
34220	50	Male	Non-Hispanic Black	46	103	3.93	2.525	123.76	1.388	80	3.9	135	469.9	8.55	8.56	1.42	29.17	85.8	171.5	No	No	Yes	No smoking	Low drinking	No	35	31.5	96	32.8125	67.41792351	No
34374	34	Female	Other Hispanic	39	83	4.28	2.375	61.88	1.453	73	3.9	141	285.5	4.94	6.49	1.6	29.92	58.9	140.3	No	No	No	No smoking	No drinking	No	39.8	72.6	99	73.33333333	113.0423922	No
34398	45	Male	Non-Hispanic White	38	103	5	2.35	97.24	1.356	67	3.9	139	416.4	4.77	6.44	0.98	33.16	99.7	173.4	Yes	No	No	No smoking	No drinking	No	66.5	68.5	160	42.8125	80.64375334	No
34406	31	Female	Other Race	43	97	4.28	2.375	79.56	1.421	73	3.9	138	493.7	7.05	5.64	0.96	48.09	118.7	157.1	No	No	Yes	No smoking	Low drinking	Yes	56.8	1113	314	354.4585987	85.19967348	No
34408	56	Male	Non-Hispanic White	40	57	5.36	2.475	106.08	1.485	65	4.4	139	434.2	4.72	4.78	1.01	29.51	93.6	178.1	No	No	No	Quit smoking	No drinking	Yes	76.2	117.6	300	39.2	67.19331938	No
34410	29	Female	Non-Hispanic Black	45	52	1.07	2.4	44.2	1.195	77	3.8	137	208.2	5.05	2.51	0.78	19.58	59	173.6	No	No	No	No smoking	Low drinking	No	27.8	35	80	43.75	151.5844516	Yes
34418	63	Male	Non-Hispanic White	44	79	7.14	2.425	114.92	1.292	69	4.6	141	440.2	5.05	5.12	1.53	22.91	63.9	167	No	No	No	Quit smoking	Low drinking	Yes	61.6	1197	156	767.3076923	58.06887991	No
34470	60	Male	Non-Hispanic White	42	45	4.28	2.375	114.92	1.098	65	4	140	339	6.05	5.64	1.55	26.63	82.3	175.8	Yes	No	No	No smoking	Low drinking	No	68.9	6.5	89	7.303370787	59.30559993	No
34477	70	Female	Mexican American	38	111	4.28	2.25	70.72	1.324	65	3.7	139	255.8	5.5	5.35	1.84	26.44	65.6	157.5	Yes	No	No	No smoking	No drinking	No	42.2	4.4	10	44	74.69680417	Yes
34490	33	Female	Other Hispanic	41	52	4.28	2.35	79.56	1.066	73	4	140	333.1	5	4.06	1.47	34.96	94.5	164.4	No	No	No	No smoking	Low drinking	No	32.6	49.7	149	33.3557047	84.01105283	No
34584	68	Female	Non-Hispanic White	43	100	4.28	2.4	79.56	1.066	81	4.6	141	303.3	5.22	7.42	1.09	30.56	82.5	164.3	No	No	No	No smoking	Low drinking	No	42.2	90.7	124	73.14516129	65.69920656	No
34594	76	Male	Non-Hispanic Black	36	100	8.57	2.2	150.28	0.904	63	4.1	143	345	2.72	4.45	1.24	33.39	89.8	164	No	No	No	Quit smoking	No drinking	Yes	35	111.2	92	120.8695652	44.41318125	No
34644	38	Female	Mexican American	37	133	5.36	2.25	70.72	1.259	72	3.6	140	374.7	5.5	5.25	1.11	33.68	80.3	154.4	Yes	No	No	No smoking	Low drinking	No	51.9	92	160	57.5	93.52464524	No
34673	58	Female	Non-Hispanic Black	37	125	14.99	2.375	548.08	1.066	68	4.2	142	356.9	4.83	3.23	1.34	31.56	80.1	159.3	Yes	No	No	Current smoking	No drinking	Yes	22.9	4390	154	2850.649351	7.921888348	Yes
34726	67	Female	Non-Hispanic Black	39	91	6.07	2.325	123.76	1.162	71	3.7	145	380.7	4.66	6.18	1.55	28.31	69.7	156.9	No	No	No	Current smoking	No drinking	Yes	32.6	63.3	208	30.43269231	44.9474141	No
34788	85	Male	Non-Hispanic White	38	74	5	2.325	88.4	1.033	68	4.1	138	249.8	5.27	6.57	1.58	26.64	69.4	161.4	No	No	No	No smoking	No drinking	No	37.5	111.4	210	53.04761905	68.32575333	No
34805	31	Male	Non-Hispanic Black	39	41	8.57	2.45	203.32	1.13	73	3.8	141	386.6	4.44	3.05	1.03	27.62	89.8	180.3	No	No	No	No smoking	Low drinking	Yes	56.8	1168	170	687.0588235	42.27459854	No
34839	29	Male	Non-Hispanic White	43	51	2.14	2.4	79.56	1.195	71	4.1	138	345	3.89	4.34	1.24	28.99	83.3	169.5	No	No	No	Current smoking	Low drinking	No	49.5	41.7	32	130.3125	115.0131026	No
34843	79	Male	Non-Hispanic White	40	120	8.21	2.425	159.12	1.066	69	4.7	133	428.3	4.61	3.1	1.4	27.05	81.9	174	Yes	No	No	No smoking	Low drinking	Yes	73.8	15.6	135	11.55555556	35.01583435	No
34849	71	Female	Non-Hispanic Black	44	82	6.07	2.4	97.24	1.356	75	3.8	140	577	5.88	6.39	4.86	30.27	83.3	165.9	Yes	No	No	Current smoking	Low drinking	Yes	25.3	44.6	409	10.90464548	58.49607735	No
34857	85	Male	Non-Hispanic White	42	63	12.14	2.55	167.96	1.033	75	3.5	141	535.3	5.33	4.47	1.29	26.54	76.7	170	No	No	No	Quit smoking	No drinking	Yes	47.1	350.5	41	854.8780488	31.4464283	No
34873	73	Male	Non-Hispanic Black	41	41	7.14	2.325	123.76	0.84	70	4.4	142	481.8	6.44	3.96	1.16	22.83	70	175.1	No	No	Yes	No smoking	No drinking	Yes	22.9	30.6	169	18.10650888	57.35986063	No
34874	57	Female	Other Hispanic	39	83	5	2.4	70.72	1.292	70	3.8	142	214.1	4.83	5.46	0.96	32.11	82.3	160.1	No	No	No	No smoking	No drinking	Yes	42.2	27.8	89	31.23595506	81.83927831	No
34887	52	Female	Non-Hispanic White	44	113	8.57	2.525	114.92	1.388	72	3.9	143	475.8	5.05	6.34	1.16	33.03	83.5	159	Yes	No	No	Quit smoking	Low drinking	Yes	93.2	41.2	122	33.7704918	47.12960826	No
34910	85	Male	Non-Hispanic White	41	92	5.71	2.175	88.4	1.033	70	3.9	132	226	9.38	3.34	0.96	25.94	79.7	175.3	No	No	Yes	No smoking	No drinking	No	47.1	362	127	285.0393701	68.32575333	No
34911	70	Female	Non-Hispanic White	42	108	2.5	2.35	97.24	1.098	68	3.8	138	374.7	7.22	4.89	1.29	22.34	58.7	162.1	No	No	No	Current smoking	Low drinking	Yes	35	31.5	116	27.15517241	50.82695116	Yes
34913	81	Female	Non-Hispanic White	40	64	5.71	2.35	88.4	1.485	64	4.2	137	249.8	4.77	5.46	2.59	32.83	89.6	165.2	No	Yes	No	No smoking	Low drinking	Yes	64.1	4.6	44	10.45454545	52.79338987	No
35007	46	Female	Mexican American	36	73	2.5	2.3	61.88	0.872	70	3.6	137	202.2	7.11	5.35	1.34	35.64	86.4	155.7	No	No	Yes	Current smoking	Low drinking	Yes	51.9	251.5	64	392.96875	103.904013	No
35038	37	Female	Non-Hispanic White	45	60	3.93	2.375	53.04	1.033	69	3.9	137	261.7	5.33	4.03	1.47	32.48	86.2	162.9	Yes	No	No	No smoking	Low drinking	No	35	4.9	14	35	116.4433198	No
35063	46	Male	Non-Hispanic White	42	55	7.85	2.425	159.12	1.066	65	3.7	138	410.4	6.77	4.78	1.29	27.36	96.7	188	Yes	No	No	Quit smoking	Low drinking	Yes	73.8	2.7	53	5.094339623	44.15087131	No
35087	60	Female	Non-Hispanic White	43	98	5.36	2.425	114.92	1.259	63	3.9	140	392.6	4.61	6.96	1.55	30.03	79.3	162.5	No	No	No	No smoking	Low drinking	Yes	73.8	2.5	38	6.578947368	44.55411463	No
35099	80	Male	Non-Hispanic White	45	63	8.57	2.375	132.6	1.292	69	4.1	142	428.3	8.27	4.03	0.93	30.85	97.2	177.5	No	No	No	Quit smoking	No drinking	No	73.8	3.2	121	2.644628099	43.34548372	No
35142	81	Male	Non-Hispanic White	41	108	6.43	2.425	123.76	1.033	67	4.7	142	428.3	5.5	3.65	1.24	33.01	99.7	173.8	Yes	No	No	Quit smoking	Low drinking	No	49.5	26.4	140	18.85714286	46.78629334	Yes
35206	68	Male	Non-Hispanic White	39	96	9.64	2.25	229.84	1.066	63	4.7	135	541.3	5.77	3.44	0.93	29.71	88.1	172.2	No	Yes	No	Quit smoking	No drinking	Yes	51.9	52.2	123	42.43902439	24.25182505	No
35215	52	Female	Non-Hispanic Black	42	62	3.93	2.375	97.24	1.162	69	3.8	138	350.9	5.05	6.52	0.91	34.4	94.9	166.1	Yes	No	No	Quit smoking	No drinking	Yes	32.6	77.8	118	65.93220339	66.84840085	No
35235	82	Female	Other Race	42	110	18.21	2.4	150.28	1.485	75	4.9	134	517.5	4.94	3.7	1.19	30	73.2	156.2	Yes	No	No	No smoking	No drinking	Yes	32.6	5.1	57	8.947368421	27.60044293	No
35268	39	Male	Other Hispanic	45	84	5.71	2.375	97.24	1.485	71	3.9	140	380.7	4.33	5.38	1.32	30.01	81.4	164.7	No	No	No	Current smoking	Low drinking	No	42.2	35.2	46	76.52173913	84.11534715	No
35313	76	Female	Other Race	43	89	2.86	2.35	61.88	1.582	70	4.1	139	196.3	5.16	5.87	1.6	21.06	55.2	161.9	No	No	No	Current smoking	Low drinking	No	90.7	7.4	12	61.66666667	84.16078474	Yes
35324	76	Male	Non-Hispanic White	43	53	10	2.425	114.92	1.13	75	4.2	138	517.5	5.33	3.7	1.11	32.79	101.8	176.2	Yes	No	No	Current smoking	No drinking	Yes	61.6	42	187	22.45989305	53.0009531	No
35345	48	Male	Mexican American	41	84	4.28	2.35	79.56	0.872	73	3.7	141	267.7	6.33	5.43	1.24	26.64	67.1	158.7	No	No	No	Quit smoking	Low drinking	No	49.5	31.3	87	35.97701149	100.6428764	Yes
35432	84	Male	Non-Hispanic White	42	84	5.36	2.4	123.76	1.195	78	3.9	139	380.7	5.5	5.48	1.4	22.14	69.6	177.3	Yes	No	No	Quit smoking	Low drinking	No	78.6	19.2	113	16.99115044	45.81064272	Yes
35485	85	Female	Non-Hispanic White	42	51	7.14	2.275	185.64	1.388	67	4.7	139	523.4	5.83	4.11	1.4	26.17	59.2	150.4	No	No	No	No smoking	No drinking	Yes	22.9	21.6	151	14.30463576	20.93212964	Yes
35493	69	Male	Non-Hispanic White	40	65	7.5	2.325	97.24	1.227	69	4.4	138	374.7	7.77	4.03	1.06	28.09	80.8	169.6	No	No	No	No smoking	Low drinking	Yes	56.8	86.6	252	34.36507937	68.13224454	No
35586	67	Female	Mexican American	42	55	7.85	2.3	79.56	1.356	70	4.5	140	190.3	8.33	4.71	1.97	24.19	61.7	159.7	No	No	Yes	No smoking	No drinking	No	61.6	35.8	40	89.5	66.16234296	No
35594	49	Female	Mexican American	40	54	7.14	2.325	97.24	1.356	68	4	140	196.3	6.44	6	1.97	22.09	63.7	169.8	No	No	No	Quit smoking	Low drinking	No	71.3	6.1	142	4.295774648	58.90604178	No
35625	63	Female	Non-Hispanic White	45	50	5	2.475	61.88	1.066	71	3.5	140	273.6	6.83	6.41	1.89	23.05	66.3	169.6	No	No	No	No smoking	Low drinking	Yes	68.9	9.9	25	39.6	92.20820035	No
35668	81	Female	Non-Hispanic White	39	60	1.79	2.325	79.56	1.066	66	4	141	350.9	6.33	4.32	1.06	28.22	80.5	168.9	No	No	No	No smoking	No drinking	No	61.6	13.9	305	4.557377049	59.96534755	No
35687	70	Female	Non-Hispanic White	36	64	7.5	2.225	88.4	1.292	59	4.6	140	345	5.33	2.95	1.27	24.2	63.2	161.6	No	No	No	Quit smoking	Low drinking	Yes	59.2	2.6	81	3.209876543	57.03452324	No
35688	85	Male	Non-Hispanic White	40	64	5	2.375	123.76	1.195	82	4.1	138	374.7	6.22	4.29	0.85	28.02	86.8	176	Yes	No	No	Quit smoking	No drinking	Yes	56.8	586	84	697.6190476	45.48996822	No
35745	66	Male	Non-Hispanic Black	39	83	8.21	2.5	141.44	0.904	68	4	139	339	4.77	5.12	1.86	18.59	60.3	180.1	Yes	No	No	Current smoking	No drinking	Yes	59.2	35.4	110	32.18181818	51.26855583	No
35750	33	Male	Mexican American	50	65	2.5	2.5	70.72	1.13	81	3.6	142	345	3.77	6.78	1.63	26.21	83.6	178.6	Yes	No	No	Current smoking	Low drinking	No	35	150.5	209	72.00956938	117.3729445	Yes
35764	59	Male	Non-Hispanic Black	39	32	19.99	2.175	1573.52	2.099	71	4.3	139	374.7	4.77	5.92	1.01	27.11	95.7	187.9	No	No	No	No smoking	Low drinking	Yes	32.6	393	76	517.1052632	2.925698849	No
35766	68	Male	Non-Hispanic Black	45	57	5.71	2.55	79.56	1.324	73	4.1	142	362.8	5.72	4.6	1.14	24.56	73.6	173.1	No	No	No	Current smoking	Low drinking	No	56.8	127.8	161	79.37888199	101.3564629	No
35785	49	Male	Mexican American	40	84	7.5	2.3	123.76	1.259	77	4.2	131	350.9	16.26	4.5	1.4	23.7	59.7	158.7	Yes	No	Yes	Quit smoking	Low drinking	No	49.5	352.5	138	255.4347826	58.579099	No
35802	76	Male	Non-Hispanic White	37	65	10.71	2.35	150.28	1.292	70	4.9	139	481.8	5	4.58	0.85	28.26	79.1	167.3	No	No	No	Quit smoking	Low drinking	Yes	59.2	25.2	26	96.92307692	38.32025993	No
35805	45	Male	Non-Hispanic Black	33	255	1.07	2.375	70.72	1.453	87	4.1	137	386.6	6.05	6.98	1.6	36.31	119.1	181.1	Yes	No	No	Current smoking	Low drinking	Yes	25.3	108.5	311	34.88745981	125.0381149	No
35818	85	Male	Non-Hispanic White	38	161	7.14	2.4	141.44	1.033	77	4.4	138	267.7	7.27	6.34	1.09	30.51	85.2	167.1	No	No	No	Quit smoking	No drinking	Yes	61.6	64.6	43	150.2325581	38.70823505	No
35908	72	Male	Non-Hispanic White	43	64	7.14	2.325	123.76	0.936	73	4.2	136	345	5.5	4.86	1.34	29.65	86.1	170.4	Yes	No	No	Quit smoking	Low drinking	No	44.7	10.5	93	11.29032258	49.8396981	No
35937	54	Female	Other Hispanic	44	122	4.28	2.4	97.24	1.388	71	3.5	142	273.6	4.16	5.64	1.58	29.52	70.1	154.1	No	Yes	Yes	No smoking	No drinking	Yes	54.4	10	101	9.900990099	56.87299294	No
35957	59	Female	Non-Hispanic White	42	122	7.14	2.35	114.92	1.324	76	3	135	463.9	6.44	6.28	1.32	33.1	85.8	161	Yes	No	No	Current smoking	No drinking	No	37.5	24.5	42	58.33333333	44.86819197	No
35972	61	Male	Non-Hispanic White	42	75	9.28	2.425	106.08	0.872	68	3.3	132	249.8	14.49	5.33	0.88	31.78	92.6	170.7	Yes	No	Yes	Quit smoking	Low drinking	Yes	73.8	102	251	40.6374502	64.87424826	No
35982	59	Female	Non-Hispanic White	42	53	6.78	2.4	106.08	0.936	71	3.3	138	237.9	6.61	7.21	1.09	27.03	72.6	163.9	Yes	No	No	No smoking	Low drinking	Yes	49.5	7.8	87	8.965517241	49.42719397	No
35989	30	Male	Non-Hispanic White	44	56	3.93	2.6	106.08	1.421	75	4.5	140	202.2	4.55	6.96	0.44	32.88	93.7	168.8	No	No	No	No smoking	Low drinking	No	73.8	24.1	44	54.77272727	80.65766311	No
36004	40	Female	Mexican American	45	64	3.93	2.45	106.08	1.421	74	4.1	136	202.2	4.44	6.08	1.84	22.75	61.8	164.8	Yes	No	No	No smoking	Low drinking	No	78.6	4.3	142	3.028169014	56.484623	No
36050	31	Male	Non-Hispanic White	41	56	3.21	2.3	88.4	1.162	72	3.4	138	333.1	13.49	4.45	0.75	28.88	108.7	194	No	No	Yes	Current smoking	Low drinking	Yes	39.8	192	224	85.71428571	99.84469852	No
36062	27	Female	Non-Hispanic Black	44	44	1.79	2.425	79.56	1.227	74	3.6	142	261.7	4.66	4.53	2.02	27.51	67.3	156.4	No	No	No	No smoking	Low drinking	No	35	395	389	101.5424165	101.5603929	No
36065	55	Female	Non-Hispanic White	43	86	4.28	2.35	79.56	1.356	72	3.3	138	273.6	4.66	6.36	2.02	23.07	61.6	163.4	No	No	No	No smoking	No drinking	No	39.8	4.4	12	36.66666667	71.98133454	No
36076	37	Female	Non-Hispanic White	42	40	5.36	2.325	70.72	1.324	65	3.6	140	237.9	3.66	4.19	1.81	16.71	40	154.7	No	No	No	No smoking	Low drinking	No	98	59.3	104	57.01923077	94.18393277	No
36119	83	Male	Other Hispanic	46	56	10.71	2.525	123.76	1.033	80	4.9	140	422.3	7.27	4.78	1.01	29.24	77.2	162.5	Yes	No	No	Quit smoking	No drinking	Yes	71.3	368	90	408.8888889	46.13357776	Yes
36164	46	Male	Non-Hispanic White	46	54	6.07	2.425	123.76	1.162	71	4.3	141	380.7	5.66	4.58	1.06	28.14	82.2	170.9	No	No	No	No smoking	Low drinking	No	61.6	4.6	155	2.967741935	59.82668539	No
36197	60	Female	Non-Hispanic Black	45	75	3.93	2.45	88.4	1.195	73	4.2	138	333.1	5.55	5.84	1.68	26.45	67.7	160	No	No	No	Current smoking	No drinking	No	20.5	63	69	91.30434783	70.9134748	No
36207	85	Male	Non-Hispanic White	40	69	7.14	2.275	141.44	1.13	68	4.6	140	499.6	5.83	3.65	1.06	30.59	84	165.7	No	No	No	Quit smoking	No drinking	Yes	20.5	8.9	29	30.68965517	38.70823505	No
36211	81	Female	Non-Hispanic White	35	95	13.21	2.225	221	2.099	69	4.8	137	374.7	5.16	4.63	1.29	21.88	49.7	150.7	No	No	No	Current smoking	Low drinking	Yes	30.2	1272	23	5530.434783	17.43693219	Yes
36278	38	Male	Other Race	46	58	2.5	2.4	61.88	1.195	76	3.7	139	428.3	4.5	6.98	1.22	28.12	90.7	179.6	No	No	No	No smoking	Low drinking	No	47.1	47.2	139	33.95683453	119.7150999	No
36319	65	Male	Non-Hispanic White	40	56	4.64	2.3	79.56	1.066	66	4.5	140	345	5.55	5.09	1.06	29.5	91.6	176.2	No	No	No	Current smoking	Low drinking	No	42.2	168.5	231	72.94372294	89.31414906	No
36354	70	Male	Non-Hispanic Black	39	92	5	2.35	106.08	1.13	68	3.7	142	309.3	6.55	4.22	1.27	30.29	94.8	176.9	Yes	No	No	Quit smoking	No drinking	Yes	25.3	55.6	155	35.87096774	70.58282083	No
36390	67	Male	Non-Hispanic Black	40	92	3.93	2.5	106.08	1.162	74	3.7	142	309.3	5.5	3.57	1.78	29.57	93.8	178.1	No	No	No	No smoking	No drinking	Yes	35	30.5	48	63.54166667	72.08605608	No
36405	54	Male	Non-Hispanic Black	42	92	5.36	2.375	97.24	1.421	70	4.2	144	446.1	6.27	5.46	1.32	25.07	81.6	180.4	No	No	No	No smoking	Low drinking	No	39.8	45.5	114	39.9122807	87.73995453	No
36407	80	Male	Non-Hispanic White	44	66	7.85	2.35	123.76	0.84	76	3.5	139	440.2	4.72	5.04	1.09	20.19	65.5	180.1	Yes	No	No	Quit smoking	No drinking	Yes	66.5	18.3	101	18.11881188	47.11610608	No
36409	61	Male	Non-Hispanic Black	40	61	5.36	2.5	88.4	1.162	74	4	140	374.7	4.94	5.79	1.24	26.55	84.5	178.4	Yes	No	No	Quit smoking	Low drinking	No	37.5	155.9	196	79.54081633	93.73157201	No
36440	65	Female	Non-Hispanic White	44	53	5.71	2.45	88.4	1.388	68	4.3	141	166.5	6.55	5.9	1.94	21.86	60.9	166.9	No	No	No	No smoking	No drinking	No	66.5	9.6	58	16.55172414	59.07334633	Yes
36478	67	Male	Non-Hispanic Black	41	118	5.36	2.4	123.76	1.356	74	3.8	142	434.2	5.55	6.26	1.86	33.83	117.3	186.2	No	No	No	No smoking	No drinking	Yes	27.8	1.2	168	0.714285714	59.82911744	No
36519	67	Female	Non-Hispanic White	36	46	3.57	2.225	88.4	1.033	59	4.8	135	368.8	4.88	4.76	1.6	26	65.9	159.2	No	Yes	No	Quit smoking	Low drinking	No	56.8	0.5	29	1.724137931	58.24921408	No
36523	45	Female	Non-Hispanic White	44	60	6.78	2.35	61.88	1.162	66	3.8	137	178.4	5.27	4.45	1.86	16.91	38.5	150.9	No	No	No	Quit smoking	No drinking	No	64.1	151.5	132	114.7727273	104.6364683	No
36559	85	Male	Non-Hispanic White	40	49	10	2.25	106.08	0.969	64	3.4	145	309.3	6.55	3.31	1.42	19.74	59.7	173.9	No	No	No	No smoking	No drinking	Yes	35	12	140	8.571428571	54.80930591	Yes
36582	61	Female	Non-Hispanic Black	49	91	3.93	2.675	79.56	1.582	89	3.6	139	285.5	5.38	9.28	1.78	19.38	51.3	162.7	No	No	No	Quit smoking	No drinking	Yes	51.9	110.8	236	46.94915254	79.9832084	Yes
36586	76	Male	Non-Hispanic Black	43	66	6.78	2.375	123.76	1.066	69	4.1	142	475.8	9.66	4.06	1.03	30.51	99.4	180.5	Yes	No	Yes	Current smoking	No drinking	Yes	37.5	7.4	108	6.851851852	56.16371578	No
36617	68	Male	Non-Hispanic White	40	89	7.5	2.275	123.76	1.13	72	4.1	139	446.1	5.66	3	1.5	26.76	74	166.3	Yes	No	No	Quit smoking	No drinking	Yes	54.4	68.9	50	137.8	51.25997723	No
36631	76	Male	Non-Hispanic White	42	30	7.85	2.525	141.44	1.292	69	4.3	142	380.7	9.16	4.63	0.78	26.27	80	174.5	No	No	No	Quit smoking	Low drinking	Yes	71.3	6.9	102	6.764705882	41.23444307	No
36646	66	Female	Non-Hispanic White	42	148	4.28	2.35	106.08	1.033	72	3.2	136	386.6	5.05	7.34	1.09	37.9	96.3	159.4	No	No	No	Quit smoking	Low drinking	Yes	25.3	7.6	134	5.671641791	47.05553281	Yes
36650	36	Female	Mexican American	40	44	2.5	2.425	44.2	1.292	71	4.3	138	142.8	16.26	6.34	1.14	27.41	67.4	156.8	No	No	Yes	No smoking	No drinking	Yes	25.3	16.2	52	31.15384615	124.5133622	No
36686	62	Male	Non-Hispanic Black	43	125	5.36	2.525	88.4	1.066	70	4.2	135	255.8	20.32	4.45	1.4	21.86	60.6	166.5	No	No	Yes	Quit smoking	No drinking	No	30.2	58.8	62	94.83870968	93.075451	No
36698	27	Male	Non-Hispanic Black	41	47	3.21	2.375	79.56	1.292	77	4	137	232	5.11	3.83	1.4	25.79	87.8	184.5	No	No	No	No smoking	Low drinking	No	44.7	69.8	85	82.11764706	135.1861681	No
36718	30	Female	Other Race	38	62	4.64	2.3	61.88	1.066	70	4	139	255.8	5.72	6.05	1.29	36.85	88.3	154.8	No	No	No	No smoking	Low drinking	No	54.4	6.9	22	31.36363636	116.263755	No
36739	62	Female	Mexican American	44	111	6.43	2.425	70.72	1.259	78	3.9	138	214.1	5.22	5.46	1.14	25.9	54.3	144.8	No	No	No	No smoking	No drinking	Yes	39.8	13.1	37	35.40540541	79.01472509	Yes
36776	69	Male	Non-Hispanic White	42	50	5.36	2.35	106.08	1.033	71	4.2	139	345	4.72	4.06	1.27	31.19	89.6	169.5	No	No	No	Quit smoking	Low drinking	Yes	47.1	497	480	103.5416667	61.32906257	No
36788	85	Male	Other Race	47	113	9.28	2.325	114.92	1.066	81	4.4	143	481.8	3.66	2.74	0.8	28.58	82.8	170.2	Yes	No	No	No smoking	No drinking	Yes	54.4	9	100	9	49.75387559	No
36839	40	Male	Non-Hispanic White	44	82	5	2.425	79.56	1.227	71	3.9	135	345	5.27	4.5	0.96	38.5	113.5	171.7	Yes	No	No	Current smoking	Low drinking	No	78.6	163	282	57.80141844	106.4606351	No
36849	80	Male	Non-Hispanic White	45	39	10	2.375	176.8	0.936	73	5	139	374.7	7.27	5.61	0.85	28.96	88.3	174.6	Yes	No	Yes	Quit smoking	No drinking	No	71.3	75.8	168	45.11904762	30.61208577	No
36850	35	Female	Non-Hispanic White	38	54	1.79	2.325	79.56	1.227	70	3.9	137	267.7	4.55	5.84	1.5	26	72	166.4	Yes	No	No	No smoking	Low drinking	No	85.9	156.5	210	74.52380952	82.83901463	No
36875	74	Female	Non-Hispanic Black	35	127	7.5	2.225	97.24	1.227	68	3.3	138	368.8	10.27	4.53	1.58	37.19	94.5	159.4	No	No	Yes	Quit smoking	No drinking	Yes	13.2	13.5	49	27.55102041	57.27623858	No
36909	40	Female	Mexican American	38	51	3.57	2.3	70.72	1.195	71	3.8	137	303.3	6.05	4.94	1.29	41.55	105.3	159.2	No	No	No	No smoking	Low drinking	Yes	44.7	291	101	288.1188119	92.21988292	No
36916	40	Male	Mexican American	37	116	3.57	2.35	97.24	0.84	73	3.8	139	303.3	7.72	4.73	1.22	33.63	92.1	165.5	No	No	No	Quit smoking	Low drinking	No	39.8	143.5	251	57.17131474	83.52653972	No
36932	85	Female	Other Race	38	74	14.99	2.275	132.6	1.518	74	4	137	327.1	14.16	5.09	1.03	31.8	80.5	159.1	No	No	Yes	No smoking	No drinking	Yes	73.8	19.8	73	27.12328767	31.43997637	No
36975	75	Male	Non-Hispanic White	39	86	4.64	2.35	106.08	1.066	69	4.2	140	362.8	5.66	6.7	1.16	25.31	69	165.1	No	No	No	Quit smoking	Low drinking	No	95.6	34	248	13.70967742	58.79790028	No
36978	67	Female	Mexican American	42	88	4.28	2.375	61.88	1.485	72	3.5	139	232	4.77	6.26	1.78	28.05	64.9	152.1	Yes	No	No	Quit smoking	No drinking	Yes	51.9	137.2	62	221.2903226	89.65335366	Yes
36998	55	Female	Non-Hispanic White	47	57	3.57	2.5	97.24	1.227	73	4	139	398.5	4.39	6.88	1.47	25.87	76	171.4	No	No	No	Quit smoking	Low drinking	No	103	10.4	111	9.369369369	56.47488199	No
37050	69	Male	Non-Hispanic Black	39	103	3.21	2.35	79.56	1.356	70	3.6	140	309.3	7.83	2.79	0.96	29.04	80.7	166.7	No	Yes	Yes	Quit smoking	No drinking	Yes	37.5	155.4	294	52.85714286	100.6469677	No
37066	67	Male	Non-Hispanic White	43	74	6.78	2.275	114.92	1.162	66	3.6	139	291.5	16.04	3.36	1.78	26.77	78.2	170.9	No	No	No	Quit smoking	Low drinking	Yes	68.9	8.1	107	7.570093458	56.45994399	No
37075	61	Female	Non-Hispanic Black	43	47	10	2.425	141.44	1.292	74	4	143	517.5	4.72	5.12	2.07	18.53	45.8	157.2	No	No	No	No smoking	No drinking	Yes	59.2	31.9	131	24.35114504	39.8930238	No
37099	35	Female	Mexican American	42	58	2.5	2.35	53.04	1.324	73	4.2	139	202.2	5.22	4.37	1.4	27.89	77.5	166.7	No	No	No	No smoking	No drinking	No	56.8	23.8	60	39.66666667	118.0908046	No
37114	29	Female	Non-Hispanic Black	39	72	2.14	2.3	61.88	1.227	73	3.5	137	226	10.66	4.42	1.06	28.43	73.5	160.8	No	No	Yes	Current smoking	No drinking	Yes	42.2	58.8	122	48.19672131	135.6995892	No
37117	45	Female	Non-Hispanic White	46	89	3.57	2.6	70.72	1.453	75	4.2	141	279.6	6.83	9.03	1.14	30.22	76.5	159.1	No	No	Yes	No smoking	No drinking	Yes	71.3	33.7	54	62.40740741	89.03705955	No
37129	61	Male	Mexican American	41	68	9.28	2.275	114.92	1.195	70	3.8	136	386.6	6.27	5.66	0.85	33.01	94.5	169.2	No	No	Yes	No smoking	Low drinking	Yes	44.7	9.6	230	4.173913043	58.89046073	No
37130	82	Male	Non-Hispanic White	42	135	6.07	2.375	106.08	1.13	80	4.3	140	440.2	5.88	4.22	1.47	28.75	83.1	170	No	No	No	Quit smoking	Low drinking	Yes	61.6	42.3	85	49.76470588	55.97660526	No
37147	60	Male	Mexican American	45	103	7.14	2.375	70.72	1.001	79	4.2	136	273.6	14.16	5.07	1.34	23.64	68	169.6	No	No	Yes	No smoking	No drinking	No	49.5	74.6	88	84.77272727	97.09518847	No
37148	84	Male	Non-Hispanic White	50	71	11.42	2.5	185.64	1.033	82	4.4	137	356.9	5.27	3.67	1.09	32.54	93.6	169.6	Yes	No	No	Quit smoking	No drinking	No	66.5	27.2	203	13.39901478	28.0589912	No
37151	55	Female	Non-Hispanic White	45	58	4.28	2.4	61.88	1.421	71	3.8	138	255.8	5.66	3.62	1.34	23.93	59.9	158.2	No	No	No	Current smoking	Low drinking	Yes	85.9	118.1	17	694.7058824	97.53838443	No
37188	78	Male	Non-Hispanic Black	42	87	4.64	2.3	123.76	1.162	74	3.8	139	315.2	5.22	4.99	1.53	30.94	89.3	169.9	No	No	No	No smoking	Low drinking	Yes	35	6.3	118	5.338983051	55.38017578	No
37250	33	Female	Non-Hispanic White	43	51	6.78	2.375	70.72	0.904	73	3.9	138	350.9	5.44	6.44	1.58	34.49	101.8	171.8	No	No	No	No smoking	Low drinking	No	76.2	171.2	108	158.5185185	96.86788713	No
37303	66	Male	Non-Hispanic Black	38	67	3.93	2.325	141.44	1.066	73	4	137	463.9	6.22	3.57	1.84	29.77	98.5	181.9	No	No	No	Current smoking	Low drinking	Yes	32.6	234.5	378	62.03703704	51.26855583	No
37366	85	Female	Non-Hispanic White	46	108	6.07	2.35	114.92	0.969	69	3.8	143	386.6	5	4.27	1.55	25.87	62.4	155.3	No	No	No	No smoking	Low drinking	No	44.7	16.8	51	32.94117647	37.37825566	Yes
37388	73	Male	Non-Hispanic White	43	43	7.5	2.3	114.92	1.195	65	4.3	139	368.8	6.16	4.45	1.37	26.5	87.4	181.6	Yes	No	No	Quit smoking	Low drinking	No	64.1	187	71	263.3802817	54.12973911	No
37389	71	Male	Non-Hispanic White	37	70	5.36	2.4	123.76	1.518	73	3.7	143	321.2	4.55	4.34	0.75	23	79.3	185.7	Yes	No	No	Current smoking	No drinking	Yes	88.3	5.5	142	3.873239437	50.19103535	No
37394	68	Female	Non-Hispanic White	41	92	6.78	2.4	79.56	1.421	71	3.9	141	392.6	6.11	6.15	1.16	31.81	84.2	162.7	Yes	No	No	No smoking	No drinking	No	68.9	23	48	47.91666667	65.69920656	No
37453	45	Female	Mexican American	38	64	3.57	2.25	53.04	1.098	73	3.7	134	196.3	13.99	6.62	1.29	32.81	76.5	152.7	No	No	Yes	Quit smoking	Low drinking	No	59.2	76.7	177	43.33333333	110.080037	No
37494	62	Male	Non-Hispanic White	38	81	7.5	2.275	88.4	1.13	63	4.3	137	273.6	8.94	4.24	1.24	34.4	101.9	172.1	No	No	Yes	Current smoking	Low drinking	Yes	73.8	89	144	61.80555556	80.30668766	No
37513	49	Female	Non-Hispanic Black	39	82	6.07	2.275	79.56	1.259	69	3.6	141	428.3	6.33	4.47	1.24	38.84	108.7	167.3	No	No	No	No smoking	Low drinking	Yes	32.6	105.5	184	57.33695652	87.01774792	No
37551	83	Male	Non-Hispanic White	44	63	6.43	2.325	123.76	1.421	73	4.3	138	398.5	4.88	4.63	1.03	27.96	89	178.4	No	No	No	No smoking	No drinking	Yes	100	9.7	179	5.418994413	46.13357776	No
37556	58	Male	Non-Hispanic Black	43	120	14.28	2.425	282.88	1.259	73	5	137	648.3	4.66	5.02	1.11	33.02	99.5	173.6	Yes	No	No	Quit smoking	No drinking	Yes	49.5	21.1	156	13.52564103	23.45912619	Yes
37599	48	Female	Non-Hispanic Black	38	129	3.57	2.35	97.24	1.098	71	4.1	142	327.1	5	4.76	1.37	29.38	73.9	158.6	Yes	No	No	No smoking	Low drinking	Yes	30.2	42.7	63	67.77777778	68.75337606	No
37606	53	Male	Non-Hispanic White	48	75	4.28	2.45	70.72	1.13	75	4.2	140	315.2	5.55	6.41	1.97	28.53	81.2	168.7	No	No	No	Current smoking	Low drinking	No	110	111.1	223	49.8206278	101.9889145	No
37652	68	Male	Non-Hispanic Black	41	44	9.28	2.45	141.44	1.356	74	4	141	416.4	5.61	4.97	0.78	33.82	99	171.1	No	No	Yes	Current smoking	Low drinking	Yes	59.2	4.9	90	5.444444444	50.55330821	No
37653	82	Female	Non-Hispanic White	40	68	6.78	2.35	70.72	1.259	67	4.2	142	220.1	5.83	6.08	1.78	27.27	65.1	154.5	Yes	No	No	No smoking	No drinking	No	47.1	40.7	118	34.49152542	68.65829326	Yes
37657	75	Male	Non-Hispanic White	47	78	6.07	2.475	106.08	1.195	77	4.1	141	339	5.33	5.72	1.5	26	75.4	170.3	Yes	No	No	No smoking	Low drinking	Yes	71.3	6.4	78	8.205128205	58.79790028	No
37682	74	Male	Non-Hispanic White	41	39	5	2.375	114.92	0.969	72	4.4	137	493.7	6.16	4.73	0.88	31.84	91.8	169.8	No	No	No	Quit smoking	Low drinking	Yes	42.2	8.1	132	6.136363636	53.75083094	No
37725	71	Female	Non-Hispanic White	42	53	5	2.425	97.24	1.356	67	4.2	139	339	5.22	6.44	2.04	25.81	74.6	170	Yes	No	No	No smoking	Low drinking	Yes	71.3	2.1	41	5.12195122	50.47116251	No
37749	84	Female	Non-Hispanic White	43	64	6.43	2.275	79.56	1.324	75	4.3	138	327.1	6.94	5.79	1.58	35.89	81.3	150.5	No	Yes	Yes	No smoking	No drinking	Yes	51.9	8.7	174	5	58.71486959	Yes
37762	84	Male	Non-Hispanic White	42	86	12.85	2.35	159.12	1.195	68	5.6	141	339	5.55	7.34	1.03	22.35	70.9	178.1	No	No	No	Quit smoking	Low drinking	Yes	66.5	46.8	109	42.93577982	33.80731822	No
37841	75	Male	Non-Hispanic Black	44	63	8.21	2.45	141.44	1.098	73	3.9	141	404.5	4.83	3.57	1.37	25.57	84.5	181.8	No	No	No	Quit smoking	No drinking	Yes	37.5	14	87	16.09195402	48.1276128	No
37898	31	Female	Mexican American	39	58	2.14	2.25	61.88	0.904	73	3.9	139	255.8	4.44	4.29	1.06	34.68	79.7	151.6	No	No	No	No smoking	Low drinking	No	15.6	49.4	102	48.43137255	115.4499088	No
37901	77	Male	Non-Hispanic White	36	79	8.21	2.4	114.92	1.098	78	3.8	136	505.6	8.38	3.83	1.53	25.74	81.1	177.5	No	No	Yes	Quit smoking	Low drinking	Yes	61.6	902	86	1048.837209	52.62994643	No
37968	56	Male	Other Race	45	28	6.78	2.25	97.24	1.582	70	5	143	452	7.72	5.56	1.84	18.36	52.3	168.8	No	No	No	Quit smoking	No drinking	No	66.5	170	97	175.257732	74.64701849	No
37986	33	Female	Non-Hispanic White	40	63	1.07	2.425	53.04	1.098	72	3.5	139	255.8	5.16	6.49	0.75	35.42	82.6	152.7	Yes	No	No	Current smoking	Low drinking	Yes	54.4	28.1	89	31.57303371	119.7615987	No
37998	28	Female	Mexican American	42	56	2.86	2.325	44.2	1.13	70	3.7	136	261.7	4.5	4.53	1.29	28.55	64.4	150.2	No	No	No	No smoking	Low drinking	No	27.8	40.8	59	69.15254237	131.7109773	No
38042	63	Female	Non-Hispanic Black	41	61	5	2.45	79.56	1.356	77	4.2	141	309.3	4.61	6.13	2.17	25.36	63.3	158	No	Yes	No	Quit smoking	Low drinking	No	105	45.9	66	69.54545455	78.86736266	No
38065	66	Male	Non-Hispanic Black	41	72	2.5	2.475	141.44	1.033	75	3.7	142	315.2	6.44	4.73	1.09	26.92	85.4	178.1	No	No	No	No smoking	No drinking	Yes	39.8	15.7	345	4.550724638	51.26855583	No
38066	29	Female	Mexican American	39	90	2.86	2.325	61.88	1.453	78	3.8	140	285.5	4.94	4.06	1.19	37.36	98.3	162.2	No	No	No	No smoking	Low drinking	No	39.8	1194	428	278.9719626	117.0833384	No
38071	74	Female	Non-Hispanic White	41	110	4.64	2.35	70.72	1.324	69	3.6	139	232	5.44	5.53	1.89	18.37	45.5	157.4	No	No	No	Current smoking	No drinking	No	39.8	121.7	120	101.4166667	72.62715221	Yes
38106	73	Male	Mexican American	37	70	7.5	2.275	123.76	1.227	70	3.9	139	362.8	4.61	5.92	1.63	28.93	88.6	175	Yes	No	No	Quit smoking	No drinking	Yes	51.9	78.8	152	51.84210526	49.49082021	No
38120	42	Male	Mexican American	40	646	6.43	2.5	88.4	1.324	79	4.3	135	321.2	14.38	6	2.17	18.59	57.9	176.5	Yes	No	Yes	Quit smoking	No drinking	No	71.3	436	64	681.25	92.42016583	Yes
38138	65	Male	Mexican American	39	101	3.93	2.35	97.24	1.195	76	4.2	139	362.8	15.6	4.45	1.03	29.21	91.1	176.6	No	No	Yes	No smoking	No drinking	Yes	27.8	920	109	844.0366972	70.07380536	No
38162	32	Male	Non-Hispanic White	45	71	1.43	2.5	88.4	1.227	72	3.9	138	618.6	4.72	4.76	1.19	20.79	64.4	176	Yes	No	No	Current smoking	Low drinking	No	66.5	26	85	30.58823529	99.14578563	No
38163	64	Male	Mexican American	44	65	3.93	2.475	70.72	1.13	72	4.2	141	249.8	9.44	5.09	1.14	29.69	92.7	176.7	No	No	Yes	Quit smoking	No drinking	No	61.6	110	47	234.0425532	94.4049362	No
38181	25	Male	Mexican American	44	77	5.36	2.45	79.56	1.259	72	4.2	143	362.8	5.61	3.39	1.5	24.03	75.1	176.8	No	No	No	No smoking	Low drinking	No	66.5	326	84	388.0952381	118.2906246	No
38220	67	Female	Non-Hispanic White	42	87	6.78	2.325	88.4	1.227	70	4	138	285.5	8.83	7.55	1.14	27.15	71	161.7	No	No	No	Quit smoking	Low drinking	Yes	59.2	4.6	44	10.45454545	58.24921408	No
38262	56	Male	Non-Hispanic White	43	69	5.36	2.375	123.76	1.195	68	3.6	138	458	7.66	6.65	2.12	24.41	77	177.6	Yes	No	No	No smoking	Low drinking	No	73.8	0.8	86	0.930232558	55.7683027	No
38284	40	Female	Non-Hispanic White	44	59	4.64	2.35	70.72	1.324	69	3.8	140	220.1	4.77	4.06	1.78	18.21	52.5	169.8	Yes	No	No	Quit smoking	Low drinking	No	78.6	16.9	38	44.47368421	92.21988292	No
38337	64	Male	Mexican American	44	62	6.78	2.3	114.92	1.162	70	4	141	434.2	5.55	6.18	0.98	41.87	114	165	No	No	No	Quit smoking	Low drinking	Yes	42.2	156.4	333	46.96696697	57.66239775	No
38409	63	Female	Mexican American	39	119	3.93	2.4	70.72	1.292	79	3.9	134	214.1	15.76	5.84	1.14	34.35	85	157.3	Yes	No	Yes	Quit smoking	No drinking	No	59.2	11.2	36	31.11111111	78.46162201	No
38426	53	Male	Non-Hispanic White	46	53	4.28	2.325	97.24	1.259	73	3.8	138	511.5	5.61	3.98	0.98	40.48	133.5	181.6	No	No	No	No smoking	Low drinking	Yes	56.8	178	189	94.17989418	76.23681085	No
38446	55	Female	Mexican American	37	90	3.57	2.325	44.2	1.356	66	4.9	139	237.9	12.71	3.31	0.75	31.19	76.5	156.6	No	No	Yes	Quit smoking	Low drinking	No	42.2	126.8	90	140.8888889	108.9561331	No
38505	74	Male	Non-Hispanic Black	39	56	3.21	2.35	88.4	1.098	74	4.1	138	339	6.33	5.28	1.03	33.11	94.9	169.3	No	No	No	No smoking	No drinking	Yes	61.6	34.8	92	37.82608696	85.55120504	No
38535	20	Female	Non-Hispanic Black	39	57	3.57	2.325	79.56	1.388	76	3.8	139	267.7	3.72	2.25	1.37	21.89	56.1	160.1	No	No	No	No smoking	Low drinking	No	83.5	25.3	57	44.38596491	106.6791712	No
38560	20	Female	Non-Hispanic White	42	57	3.21	2.475	70.72	0.904	70	3.9	138	184.4	3.94	4.34	2.09	27.58	78.5	168.7	No	No	No	No smoking	Low drinking	No	78.6	114.3	173	66.06936416	106.13035	No
38562	81	Male	Non-Hispanic White	44	57	11.42	2.5	167.96	1.098	67	5.1	137	434.2	4.72	3.59	1.37	29.44	87	171.9	Yes	No	No	Quit smoking	Low drinking	Yes	37.5	32.3	335	9.641791045	32.34255543	No
38571	73	Female	Non-Hispanic White	40	73	3.93	2.25	88.4	1.259	68	3.4	141	368.8	5.77	4.81	1.4	30.25	86.5	169.1	Yes	No	No	No smoking	Low drinking	Yes	56.8	0.9	31	2.903225806	55.84516276	No
38577	81	Female	Non-Hispanic White	40	148	6.07	2.3	123.76	1.13	69	4.3	139	446.1	5.88	7.24	0.93	31.88	76.7	155.1	No	No	No	No smoking	No drinking	Yes	56.8	9.2	103	8.932038835	35.14882035	No
38607	82	Female	Non-Hispanic White	43	42	8.21	2.525	88.4	1.518	75	3.6	140	333.1	5.05	4.97	1.91	24.24	61.9	159.8	No	No	No	No smoking	Low drinking	Yes	73.8	35.3	74	47.7027027	52.42383614	Yes
38617	64	Male	Non-Hispanic Black	46	53	4.64	2.425	88.4	1.001	80	3.5	139	374.7	5.77	5.33	1.97	25.68	81.9	178.6	No	No	No	Current smoking	Low drinking	Yes	42.2	142.3	226	62.96460177	91.77695539	No
38636	85	Male	Non-Hispanic White	39	77	7.5	2.275	176.8	1.227	74	3.8	139	571	6.94	4.09	1.24	27.01	66.5	156.9	No	No	No	No smoking	Low drinking	Yes	42.2	75	200	37.5	29.55555806	Yes
38637	69	Male	Other Race	41	65	3.57	2.35	97.24	0.646	69	3.9	137	374.7	6.38	5.77	1.78	29.78	88.1	172	No	No	No	Quit smoking	Low drinking	Yes	71.3	615	144	427.0833333	68.13224454	No
38638	37	Female	Non-Hispanic White	38	58	3.93	2.375	44.2	1.259	69	3.8	141	386.6	4.94	6.49	2.28	26.23	67.4	160.3	No	No	No	Quit smoking	No drinking	No	51.9	51.6	60	86	123.6417686	No
38673	69	Male	Non-Hispanic Black	38	65	8.21	2.475	159.12	1.066	69	4.6	140	428.3	4.72	5.35	1.4	15.92	44.5	167.2	Yes	No	No	Current smoking	No drinking	Yes	22.9	37.2	233	15.96566524	43.53669226	Yes
38679	65	Male	Non-Hispanic White	40	75	11.07	2.475	167.96	1.324	71	5	139	350.9	8.16	4.55	0.78	36.09	118.1	180.9	No	No	Yes	No smoking	Low drinking	Yes	64.1	21.6	172	12.55813953	36.18981435	No
38721	85	Female	Non-Hispanic White	42	88	9.64	2.5	97.24	1.292	70	4.6	137	428.3	6.27	5.95	1.91	24.66	58.7	154.3	Yes	Yes	Yes	No smoking	No drinking	Yes	78.6	35.6	44	80.90909091	45.74385769	No
38751	24	Male	Non-Hispanic White	48	99	4.64	2.45	88.4	1.292	81	3.5	140	315.2	4.55	3.62	1.11	24.87	83.3	183	No	No	No	No smoking	Low drinking	No	49.5	96.8	217	44.60829493	104.8770035	No
38796	85	Female	Non-Hispanic White	36	101	6.07	2.25	106.08	1.001	65	4.3	137	380.7	5.05	6.18	1.97	35.68	80.5	150.2	Yes	No	No	No smoking	Low drinking	Yes	66.5	3.5	56	6.25	41.17621442	Yes
38826	82	Male	Mexican American	38	69	7.14	2.25	79.56	1.066	66	4.3	135	350.9	5.38	4.6	1.97	20.18	52.3	161	No	No	No	Current smoking	No drinking	No	73.8	60.7	144	42.15277778	79.2606244	No
38870	70	Male	Mexican American	40	83	7.14	2.25	114.92	1.13	75	4.3	139	374.7	5.05	4.73	1.63	27.65	67.9	156.7	No	No	No	Quit smoking	No drinking	Yes	49.5	65.6	117	56.06837607	55.28256541	No
38892	71	Male	Non-Hispanic Black	40	60	6.78	2.4	141.44	1.13	72	3.6	139	416.4	6.49	2.9	0.88	27.48	79.8	170.4	No	No	No	Quit smoking	No drinking	Yes	54.4	61.2	210	29.14285714	49.49910274	No
38897	78	Male	Non-Hispanic White	46	74	4.64	2.45	97.24	1.421	74	3.9	144	356.9	4.66	6.67	1.6	29.66	90	174.2	Yes	No	Yes	Quit smoking	No drinking	Yes	64.1	39.9	31	128.7096774	63.95815585	No
38929	59	Male	Non-Hispanic White	40	62	6.43	2.275	123.76	1.259	69	4.3	142	487.7	5.44	4.24	0.96	31.46	98	176.5	No	No	No	Quit smoking	No drinking	No	81	6.5	128	5.078125	54.60534716	No
38987	61	Male	Mexican American	38	82	4.28	2.275	79.56	1.13	66	4.1	138	309.3	9.33	4.97	0.98	34.74	102.9	172.1	No	No	Yes	No smoking	Low drinking	Yes	44.7	204	130	156.9230769	91.85932945	No
38992	40	Male	Non-Hispanic White	46	62	6.07	2.375	106.08	1.292	72	3.8	141	368.8	6.66	3.98	2.22	23.58	74.3	177.5	Yes	No	No	No smoking	Low drinking	No	61.6	60.7	119	51.00840336	75.1861973	No
38995	49	Female	Non-Hispanic White	46	45	2.86	2.4	53.04	1.388	71	4	141	255.8	4.16	6.08	3.1	20.21	57.3	168.4	No	No	No	Current smoking	Low drinking	No	61.6	60.3	41	147.0731707	107.0300087	No
39010	35	Female	Mexican American	43	64	3.57	2.325	53.04	1.259	73	4.3	138	208.2	5.11	4.42	1.03	24.46	65.4	163.5	Yes	No	No	No smoking	No drinking	No	51.9	32.6	98	33.26530612	118.0908046	No
39021	46	Female	Mexican American	38	92	5.36	2.275	44.2	1.324	75	3.8	133	160.6	4.77	4.53	1.14	33.66	78.8	153	No	No	No	No smoking	Low drinking	No	51.9	78	92	84.7826087	116.0669161	No
39022	55	Male	Non-Hispanic Black	40	75	6.43	2.325	132.6	0.936	75	3.7	140	273.6	4.61	4.09	1.09	25.46	84.8	182.5	No	No	No	Quit smoking	Low drinking	No	39.8	17.7	283	6.254416961	59.88196974	No
39054	50	Female	Non-Hispanic White	40	73	1.79	2.325	88.4	1.227	66	4	138	321.2	5.72	7.34	1.66	26.11	71.7	165.7	Yes	No	No	Current smoking	No drinking	No	44.7	99	117	84.61538462	65.63762308	No
39065	55	Female	Non-Hispanic White	43	71	4.28	2.425	61.88	1.195	68	4.1	143	327.1	6.38	4.78	1.78	44.77	132.9	172.3	Yes	No	Yes	Quit smoking	Low drinking	Yes	64.1	61	65	93.84615385	97.53838443	No
39077	75	Male	Non-Hispanic White	42	73	7.5	2.3	132.6	1.421	72	4.2	140	410.4	6.16	4.03	1.78	25.8	80.1	176.2	No	No	No	No smoking	Low drinking	No	32.6	11.2	77	14.54545455	44.89496232	No
39082	35	Male	Mexican American	42	142	2.86	2.5	61.88	0.969	76	4.3	140	273.6	17.1	6.18	1.03	22.84	63	166.1	No	No	Yes	No smoking	Low drinking	No	51.9	238	59	403.3898305	122.2647282	Yes
39084	79	Male	Non-Hispanic White	44	63	6.43	2.475	114.92	1.13	70	4.1	142	345	5.16	3.96	1.24	31.69	95.6	173.7	No	No	No	Quit smoking	Low drinking	No	56.8	102.8	191	53.82198953	51.89570604	No
39086	62	Male	Non-Hispanic Black	41	117	7.85	2.4	97.24	1.162	70	3.5	137	535.3	7.94	4.6	0.85	38.23	116.8	174.8	No	No	Yes	No smoking	Low drinking	Yes	35	124.7	133	93.7593985	82.94522565	No
39107	52	Male	Non-Hispanic White	47	92	7.14	2.45	123.76	1.098	74	4	139	410.4	4.66	4.91	1.55	27.52	79.9	170.4	Yes	No	No	No smoking	Low drinking	Yes	112	123.9	108	114.7222222	57.35752896	No
39215	64	Female	Non-Hispanic Black	41	62	5.71	2.35	114.92	1.195	72	3.6	136	452	14.77	4.99	1.53	24.9	63.9	160.2	No	No	No	Current smoking	No drinking	Yes	49.5	4.9	124	3.951612903	50.20745964	No
39245	83	Male	Non-Hispanic White	37	90	9.28	2.35	79.56	1.227	69	4.1	139	208.2	6.72	4.55	0.98	27.64	81.2	171.4	No	No	Yes	Quit smoking	No drinking	No	54.4	130.5	148	88.17567568	78.70580002	No
39248	60	Male	Non-Hispanic White	43	65	4.28	2.35	114.92	1.162	70	3.9	138	291.5	5.66	4.99	1.06	25.2	75.6	173.2	Yes	No	No	No smoking	Low drinking	No	51.9	4.8	220	2.181818182	59.30559993	No
39307	81	Male	Non-Hispanic White	41	96	6.78	2.3	88.4	1.13	66	4.4	136	255.8	4.55	6.41	1.6	21.92	54.8	158.1	No	No	No	Quit smoking	Low drinking	No	27.8	85.2	116	73.44827586	70.27282856	No
39324	85	Female	Non-Hispanic White	40	64	7.5	2.45	123.76	0.904	67	3.2	140	362.8	6.33	5.2	1.86	33.11	77.6	153.1	No	No	No	Quit smoking	Low drinking	Yes	108	7.4	94	7.872340426	34.174939	No
39365	36	Male	Mexican American	45	94	2.5	2.4	79.56	1.162	80	4	141	434.2	5.5	6	1.19	28.18	74.4	162.5	No	No	No	No smoking	Low drinking	No	32.6	99.9	229	43.62445415	109.4944379	No
39434	70	Female	Non-Hispanic White	44	104	7.14	2.275	70.72	1.421	66	4.3	139	226	4.16	5.74	2.04	19.21	58.7	174.8	Yes	No	No	No smoking	No drinking	No	61.6	14.2	38	37.36842105	74.69680417	Yes
39454	67	Male	Non-Hispanic Black	45	73	3.93	2.425	79.56	1.001	72	3.7	139	422.3	5.33	4.81	1.37	25.07	72.8	170.4	No	No	No	Current smoking	No drinking	Yes	85.9	41.8	50	83.6	102.0709596	No
39463	50	Female	Non-Hispanic White	43	66	4.64	2.4	61.88	1.259	69	4.1	135	160.6	20.37	4.03	1.6	23.05	67.1	170.6	Yes	Yes	Yes	Quit smoking	Low drinking	Yes	90.7	110.4	96	115	101.0251061	No
39490	69	Male	Non-Hispanic White	50	62	5.36	2.45	106.08	1.195	79	4.4	140	469.9	7.6	6.03	1.03	25.97	79	174.4	Yes	No	No	Quit smoking	Low drinking	Yes	59.2	126	130	96.92307692	61.32906257	No
39493	82	Male	Non-Hispanic White	46	80	7.5	2.475	114.92	1.13	72	4.4	142	232	4.77	5.46	1.09	24.13	64.5	163.5	Yes	No	No	No smoking	No drinking	No	83.5	282.5	97	291.2371134	50.81350709	No
39556	54	Male	Non-Hispanic Black	45	96	5.71	2.425	114.92	1.227	77	4.3	136	481.8	13.04	7.32	1.45	25.01	71	168.5	No	No	Yes	Quit smoking	Low drinking	Yes	32.6	604.5	260	232.5	71.69413817	No
39560	25	Female	Non-Hispanic White	45	69	3.93	2.425	70.72	1.162	74	3.7	139	208.2	3.22	4.37	1.5	20.09	52	160.9	No	No	No	No smoking	Low drinking	No	78.6	30.4	95	32	102.4674289	No
39566	35	Male	Mexican American	40	138	3.21	2.3	61.88	1.227	72	3.7	140	327.1	7.33	4.68	1.66	31.5	93.3	172.1	Yes	No	No	No smoking	No drinking	Yes	64.1	340	430	79.06976744	122.2647282	No
39588	61	Male	Non-Hispanic White	43	82	3.57	2.45	97.24	1.13	73	4.6	140	392.6	6.11	4.91	1.71	31.24	100	178.9	Yes	Yes	No	Quit smoking	Low drinking	Yes	78.6	95.7	128	74.765625	72.07069474	No
39638	70	Female	Non-Hispanic White	40	307	1.43	2.4	53.04	1.356	79	4.3	132	297.4	5.33	11.15	1.99	22.61	54.6	155.4	Yes	No	No	Current smoking	Low drinking	Yes	61.6	14.2	17	83.52941176	92.35061228	Yes
39639	57	Female	Non-Hispanic Black	43	56	4.64	2.475	70.72	1.324	76	4.1	137	273.6	18.32	6.28	0.98	34.1	96.7	168.4	No	No	Yes	Quit smoking	No drinking	No	42.2	21.1	46	45.86956522	94.85172356	No
39674	78	Male	Non-Hispanic White	49	48	7.85	2.375	141.44	1.13	73	4.3	139	469.9	6.94	6.18	1.24	21.58	76.6	188.4	No	Yes	No	Current smoking	Low drinking	No	59.2	15.2	98	15.51020408	40.65918135	No
39702	35	Male	Non-Hispanic Black	43	48	3.21	2.4	159.12	0.969	74	3.5	137	362.8	5.05	5.35	1.45	25.5	75.1	171.6	No	No	No	No smoking	No drinking	Yes	59.2	629.5	186	338.4408602	55.28164799	No
39725	79	Female	Non-Hispanic White	40	132	6.43	2.4	97.24	1.098	78	4.6	137	356.9	15.1	4.76	1.68	27.45	67.5	156.8	Yes	No	Yes	Quit smoking	Low drinking	No	44.7	527.5	106	497.6415094	47.71306283	No
39728	64	Female	Non-Hispanic White	39	59	2.86	2.35	106.08	1.324	74	4.4	136	226	5.77	6.62	2.48	29.03	84.4	170.5	No	No	No	No smoking	Low drinking	Yes	59.2	3.5	122	2.868852459	47.72129257	No
39773	81	Male	Non-Hispanic White	38	124	4.28	2.325	88.4	1.259	77	4.3	140	386.6	5.05	5.3	1.73	23.43	73.5	177.1	Yes	No	No	Quit smoking	No drinking	Yes	39.8	33.1	72	45.97222222	70.27282856	Yes
39797	84	Female	Non-Hispanic White	38	81	7.85	2.4	88.4	1.162	68	4.5	140	333.1	6.22	4.47	0.93	23.56	64.6	165.6	No	Yes	No	No smoking	No drinking	Yes	51.9	38.7	123	31.46341463	51.6924712	Yes
39823	53	Female	Other Race	49	46	4.28	2.325	61.88	1.292	71	4	136	279.6	6.88	5.28	2.48	23.62	55	152.6	No	No	No	No smoking	Low drinking	Yes	39.8	28.7	25	114.8	98.91839496	No
39861	63	Male	Non-Hispanic Black	39	95	10	2.15	247.52	1.259	71	4	140	386.6	6.72	4.29	1.71	26.34	88.7	183.5	No	No	No	Quit smoking	No drinking	Yes	20.5	77.5	164	47.25609756	26.61768847	No
39862	46	Male	Non-Hispanic White	44	70	5.36	2.375	123.76	1.518	68	3.9	144	398.5	5.33	4.97	0.83	31.1	113.8	191.3	No	No	No	No smoking	Low drinking	No	78.6	11	190	5.789473684	59.82668539	No
39892	60	Male	Non-Hispanic Black	37	96	1.79	2.325	88.4	1.066	86	4.1	136	529.4	4.66	4.86	2.35	20.78	59.5	169.2	Yes	No	No	Current smoking	Low drinking	No	27.8	158.3	79	200.3797468	94.39231823	No
39909	81	Male	Non-Hispanic White	40	60	7.14	2.35	132.6	1.13	72	4.4	141	321.2	5.05	4.47	1.73	24.51	73.2	172.8	Yes	No	No	Quit smoking	No drinking	No	93.2	5.6	106	5.283018868	43.04206533	No
39976	70	Male	Mexican American	43	151	4.28	2.275	97.24	1.001	76	3.9	140	380.7	4.72	5.53	1.22	31.27	89	168.7	No	No	No	Quit smoking	Low drinking	No	66.5	318	130	244.6153846	67.65531882	No
40104	81	Male	Non-Hispanic White	43	88	11.42	2.325	114.92	1.13	70	4.3	143	321.2	4.83	4.22	2.74	17.89	57.9	179.9	No	No	No	Quit smoking	Low drinking	No	66.5	9.2	125	7.36	51.17170905	No
40122	58	Female	Mexican American	44	107	3.57	2.425	53.04	1.292	76	3.9	140	267.7	8.83	5.9	1.06	21.89	47.1	146.7	No	No	Yes	Current smoking	No drinking	No	47.1	16.5	29	56.89655172	100.4728675	Yes
40155	40	Female	Non-Hispanic White	43	53	1.79	2.375	79.56	1.259	76	4	137	339	5.22	4.24	1.06	31.24	83.2	163.2	No	No	No	No smoking	Low drinking	No	68.9	116	254	45.66929134	79.97995709	No
40172	68	Male	Mexican American	42	60	2.5	2.4	61.88	1.227	72	4.3	136	350.9	7.72	5.25	1.5	23.14	61.1	162.5	No	No	No	Current smoking	Low drinking	No	61.6	37	72	51.38888889	96.96754206	No
40234	36	Female	Mexican American	42	53	4.64	2.425	79.56	1.227	74	3.5	141	392.6	4.33	4.94	1.63	32.47	76.1	153.1	Yes	No	No	No smoking	Low drinking	Yes	54.4	394	204	193.1372549	82.25914153	No
40235	61	Male	Mexican American	35	167	7.14	2.175	88.4	1.259	68	4.2	136	321.2	8.33	3.67	1.06	29.17	76	161.4	No	No	Yes	Current smoking	No drinking	No	30.2	71	94	75.53191489	80.87279725	No
40249	58	Female	Non-Hispanic White	46	84	3.57	2.425	114.92	1.13	65	3.5	141	309.3	4.83	3.93	1.86	28.15	72.7	160.7	No	No	No	Quit smoking	Low drinking	Yes	71.3	4.4	119	3.697478992	45.18448335	Yes
40263	41	Male	Non-Hispanic Black	46	90	4.64	2.525	106.08	1.13	82	4.8	136	487.7	6.38	7.63	1.29	33.55	96.4	169.5	No	No	Yes	No smoking	Low drinking	Yes	56.8	94.1	225	41.82222222	86.53081706	No
40277	78	Male	Non-Hispanic White	43	49	5.71	2.35	79.56	0.969	68	3.9	138	440.2	8.6	7.24	1.22	31.03	87.9	168.3	No	No	No	Quit smoking	No drinking	Yes	71.3	85.4	126	67.77777778	81.51931005	No
40318	74	Male	Other Race	40	36	9.64	2.375	176.8	1.066	70	4.5	136	339	10.05	5.74	0.96	29.28	80.2	165.5	No	No	Yes	Quit smoking	Low drinking	No	66.5	40.2	45	89.33333333	31.9298906	No
40335	61	Female	Other Race	37	82	5	2.225	97.24	1.162	70	3.5	138	350.9	7.05	5.95	1.6	31.76	84.8	163.4	No	No	No	No smoking	No drinking	Yes	27.8	3.7	182	2.032967033	54.14406059	No
40380	70	Female	Non-Hispanic Black	36	76	4.28	2.15	70.72	0.84	70	3.6	139	345	5.72	5.35	1.63	36.95	100	164.5	No	No	No	Quit smoking	No drinking	Yes	32.6	11.7	38	30.78947368	86.57359604	No
40383	63	Female	Non-Hispanic White	42	117	3.57	2.35	88.4	1.227	65	4.2	141	249.8	5.55	5.43	0.93	24.82	66.6	163.8	Yes	No	No	Current smoking	Low drinking	No	49.5	9.4	151	6.225165563	59.90913873	Yes
40452	40	Male	Non-Hispanic Black	43	28	6.07	2.35	106.08	1.001	69	4.2	139	404.5	6.33	4.63	1.73	20.43	65.3	178.8	No	No	No	No smoking	Low drinking	No	22.9	61.8	119	51.93277311	87.14080267	No
40475	51	Female	Non-Hispanic Black	30	110	6.07	2.25	380.12	1.324	71	3.9	140	232	4.16	3.54	1.6	24.79	59.8	155.3	No	No	No	No smoking	No drinking	Yes	49.5	42.3	87	48.62068966	12.95156255	No
40520	85	Female	Non-Hispanic White	41	130	7.14	2.45	79.56	1.227	74	4.3	139	208.2	5.27	4.01	1.37	20	50.5	158.9	No	No	No	No smoking	No drinking	No	68.9	19.5	38	51.31578947	58.3038655	Yes
40523	67	Male	Mexican American	47	91	5.36	2.625	79.56	1.453	78	4.4	132	172.5	22.54	7.63	1.76	22.04	68.9	176.8	Yes	No	Yes	Quit smoking	No drinking	No	39.8	96.5	34	283.8235294	88.06812737	No
40551	65	Male	Non-Hispanic White	44	53	10.71	2.3	150.28	1.292	68	4.6	137	463.9	5.16	4.86	1.06	32.76	106.6	180.4	Yes	Yes	No	Quit smoking	No drinking	Yes	73.8	3.5	95	3.684210526	41.39870087	No
40563	70	Male	Non-Hispanic Black	46	56	3.57	2.525	88.4	1.485	74	4.1	140	434.2	7.88	5.97	1.47	25.34	79.3	176.9	No	No	Yes	No smoking	Low drinking	No	42.2	116.1	166	69.93975904	87.98915303	No
40573	83	Female	Non-Hispanic White	43	95	3.21	2.325	88.4	1.453	72	4.2	134	279.6	9.71	4.68	1.11	30.67	87.9	169.3	Yes	No	Yes	Quit smoking	No drinking	Yes	51.9	6.3	34	18.52941176	52.05686929	No
40599	71	Female	Non-Hispanic White	42	89	13.21	2.425	114.92	1.259	72	4.7	139	511.5	5.5	3.18	1.06	28.04	78.1	166.9	Yes	No	No	No smoking	Low drinking	Yes	32.6	2.4	15	16	41.24103456	No
40613	31	Male	Other Race	44	67	4.64	2.525	79.56	1.227	73	4.2	140	315.2	4.66	4.5	1.01	20.09	78.7	197.9	Yes	No	No	Current smoking	Low drinking	No	54.4	3330	351	948.7179487	113.4085548	No
40643	67	Male	Mexican American	47	57	2.5	2.425	106.08	1.388	73	4.4	130	368.8	4.11	5.17	1.73	22.7	67	171.8	No	No	No	Current smoking	Low drinking	Yes	54.4	149.1	53	281.3207547	62.1967697	No
40653	44	Female	Other Hispanic	45	46	6.07	2.45	53.04	0.904	78	4	142	261.7	7.83	4.6	1.27	32.4	73.2	150.3	No	No	No	No smoking	Low drinking	No	44.7	199	202	98.51485149	110.8560292	No
40700	51	Female	Non-Hispanic Black	37	98	2.14	2.325	61.88	1.13	78	4.3	136	261.7	5.27	7.01	1.71	45.9	121.8	162.9	Yes	No	No	No smoking	Low drinking	No	39.8	69.1	90	76.77777778	116.2684813	No
40705	72	Male	Non-Hispanic Black	37	63	4.28	2.15	123.76	1.13	73	3.7	140	368.8	4.72	4.29	0.8	28.5	89.4	177.1	No	No	No	Quit smoking	No drinking	Yes	20.5	20	344	5.813953488	57.7642101	No
40711	68	Male	Non-Hispanic Black	41	95	1.79	2.475	106.08	1.162	79	4.1	136	356.9	6	6.21	1.63	21.97	68.9	177.1	No	No	No	Current smoking	No drinking	Yes	49.5	109.5	42	260.7142857	71.58145369	No
40714	42	Female	Non-Hispanic White	41	63	2.86	2.45	70.72	1.259	70	4.3	138	297.4	5	7.32	1.34	30.67	81.5	163	No	No	No	No smoking	Low drinking	Yes	88.3	18.9	57	33.15789474	90.93332333	No
40720	20	Female	Non-Hispanic White	47	69	3.93	2.375	88.4	1.162	70	3.6	142	404.5	4.66	4.09	1.55	21.8	60.3	166.3	No	Yes	No	Quit smoking	Low drinking	Yes	88.3	118.5	208	56.97115385	81.03551393	No
40726	48	Male	Non-Hispanic White	43	78	4.28	2.3	97.24	1.001	70	4	138	422.3	6.61	3	1.01	38.61	123.7	179	No	No	No	Quit smoking	Low drinking	Yes	51.9	52.2	113	46.19469027	78.96206149	No
40752	49	Female	Mexican American	35	72	3.57	2.325	61.88	1.227	73	3.7	136	232	6.22	7.78	0.96	26.01	64.6	157.6	No	No	No	No smoking	No drinking	No	64.1	49.8	127	39.21259843	101.737267	No
40768	46	Female	Other Hispanic	44	79	4.64	2.375	106.08	1.485	78	3.9	138	446.1	6.22	5.56	1.37	35.67	77.3	147.2	No	No	No	No smoking	Low drinking	No	25.3	15.6	116	13.44827586	54.15339958	No
40800	81	Male	Non-Hispanic White	46	47	6.78	2.4	114.92	1.098	70	4	143	428.3	4.39	3.7	1.63	31.38	99.2	177.8	No	No	No	Quit smoking	Low drinking	Yes	76.2	9.7	96	10.10416667	51.17170905	No
40807	76	Male	Non-Hispanic White	44	56	4.64	2.275	123.76	1.162	71	4.7	141	362.8	5.5	4.19	0.98	30.27	94.4	176.6	No	No	No	No smoking	No drinking	No	59.2	8	29	27.5862069	48.45877116	No
40815	70	Female	Non-Hispanic White	41	77	8.57	2.225	88.4	1.259	64	3.3	140	333.1	6.44	4.76	1.29	41.12	100.7	156.5	No	No	No	No smoking	Low drinking	Yes	30.2	40.6	368	11.0326087	57.03452324	Yes
40831	63	Female	Other Race	36	68	3.57	2.25	61.88	1.195	65	3.3	144	345	6.72	4.71	1.53	40.97	110.2	164	Yes	No	No	No smoking	Low drinking	No	81	41.2	113	36.46017699	92.20820035	No
40842	76	Male	Non-Hispanic White	41	37	7.14	2.325	97.24	1.324	73	4.1	140	505.6	5.38	5.09	1.16	31.5	98.8	177.1	Yes	No	No	Quit smoking	Low drinking	Yes	49.5	68	219	31.05022831	64.86306041	No
40852	85	Male	Non-Hispanic White	44	69	6.43	2.4	114.92	1.292	70	4.5	138	297.4	4.61	6.21	2.07	20.18	55.4	165.7	Yes	No	No	Quit smoking	Low drinking	No	61.6	5.1	94	5.425531915	49.75387559	No
40881	41	Male	Non-Hispanic White	40	86	8.57	2.2	141.44	1.356	61	4	138	422.3	5.22	4.84	0.93	37.4	112.2	173.2	No	Yes	No	Quit smoking	Low drinking	Yes	56.8	9.7	156	6.217948718	52.7274096	No
40921	52	Female	Non-Hispanic White	41	84	4.28	2.425	97.24	1.615	70	3.7	140	291.5	4.11	6.9	1.53	29.34	82.5	167.7	No	No	No	Current smoking	Low drinking	No	110	5.7	146	3.904109589	57.67765389	No
40936	58	Female	Non-Hispanic Black	38	161	3.93	2.4	70.72	1.292	77	4.3	137	291.5	4.88	5.4	1.47	22.22	57.3	160.6	No	No	No	No smoking	Low drinking	No	83.5	344	173	198.8439306	94.18776149	No
40963	55	Male	Non-Hispanic White	38	80	6.07	2.275	123.76	1.453	61	4.3	140	374.7	6.44	7.14	1.24	39.67	131.4	182	Yes	Yes	No	No smoking	Low drinking	Yes	32.6	3.2	79	4.050632911	56.16143273	No
41005	65	Male	Non-Hispanic Black	40	89	7.5	2.375	583.44	1.582	68	4.1	144	184.4	4.94	4.68	1.81	23.32	81.1	186.5	No	Yes	No	Current smoking	Low drinking	Yes	42.2	83.5	67	124.6268657	9.307955036	No
41013	64	Female	Non-Hispanic Black	43	67	4.28	2.4	88.4	1.13	76	3.5	140	303.3	5.66	3.9	1.71	32.15	91.6	168.8	No	No	Yes	Quit smoking	No drinking	Yes	35	31.2	65	48	68.94864894	No
41021	66	Male	Other Hispanic	47	50	6.43	2.375	88.4	1.195	76	3.9	140	362.8	4.88	5.84	1.6	28.19	66.5	153.6	Yes	No	No	No smoking	Low drinking	No	56.8	164	157	104.4585987	78.08160059	No
41022	66	Male	Non-Hispanic Black	40	58	6.78	2.375	141.44	1.227	67	4.6	143	446.1	7.66	4.71	1.37	31.13	103	181.9	No	No	Yes	Quit smoking	Low drinking	Yes	47.1	27.5	163	16.87116564	51.26855583	No
41053	75	Male	Non-Hispanic White	43	75	7.14	2.45	114.92	1.292	72	3.8	139	416.4	4.83	3.26	0.75	27.63	82.8	173.1	No	No	No	Quit smoking	No drinking	Yes	59.2	47.1	61	77.21311475	53.37457512	No
41072	44	Male	Mexican American	42	79	3.21	2.4	70.72	1.033	80	4.5	140	285.5	4.83	4.22	1.55	29.76	82	166	No	No	No	Quit smoking	Low drinking	No	61.6	14.4	43	33.48837209	108.6449972	No
41103	84	Female	Non-Hispanic White	42	48	4.64	2.375	70.72	1.324	77	3.8	137	386.6	6.05	7.03	1.86	24.95	63.4	159.4	No	No	No	No smoking	Low drinking	Yes	44.7	33.7	53	63.58490566	67.70044141	No
41143	71	Male	Mexican American	44	44	5.36	2.35	114.92	1.001	73	4.1	138	422.3	4.72	5.53	1.01	29.34	83.1	168.3	No	No	No	No smoking	No drinking	No	49.5	39.9	113	35.30973451	54.89558745	No
41376	71	Male	Non-Hispanic White	37	66	7.85	2.325	141.44	1.356	66	4.1	141	588.9	7.33	4.86	1.63	28.87	86	172.6	No	Yes	No	Quit smoking	No drinking	No	42.2	9.6	200	4.8	42.70845793	No
41468	66	Female	Mexican American	44	71	2.86	2.65	44.2	1.711	65	4.1	143	184.4	4.55	4.42	1.81	26.44	66	158	Yes	No	Yes	Current smoking	Low drinking	No	61.6	6.7	7	95.71428571	100.8540668	Yes
41509	48	Male	Other Hispanic	48	82	2.14	2.375	85.75	1.195	81	4.2	138	333.1	6.49	5.77	1.24	34.28	101.3	171.9	Yes	No	Yes	Current smoking	Low drinking	No	47.6	14	40	35	91.92956551	No
41511	35	Male	Mexican American	42	117	4.64	2.325	63.65	1.033	76	4.1	135	255.8	15.65	7.65	1.03	26.15	78.8	173.6	No	No	Yes	Current smoking	Low drinking	No	30.8	55.6	157	35.41401274	120.8572826	No
41552	54	Male	Non-Hispanic White	52	87	9.64	2.475	100.78	1.001	78	3.8	139	297.4	5.16	4.6	0.93	21.34	43.1	142.1	Yes	Yes	No	Quit smoking	No drinking	No	146	8.6	22	39.09090909	72.50363154	No
41575	76	Male	Mexican American	38	73	5.71	2.4	120.22	1.13	69	4.5	143	374.7	3.94	4.91	1.37	27.77	79.3	169	Yes	No	No	Quit smoking	No drinking	No	75.6	18.8	277	6.78700361	50.18716365	Yes
41578	67	Female	Non-Hispanic White	40	46	4.64	2.275	99.01	1.292	63	3.7	143	345	3.55	4.68	2.51	19.69	50.1	159.5	No	Yes	No	No smoking	Low drinking	Yes	80	3.6	74	4.864864865	50.79084999	Yes
41595	76	Female	Non-Hispanic White	42	52	3.21	2.4	81.33	1.162	64	3.6	140	267.7	9.38	4.71	1.55	18.49	42.5	151.6	No	No	No	Current smoking	Low drinking	No	80.4	81	63	128.5714286	60.48028424	No
41627	80	Female	Non-Hispanic White	39	78	6.78	2.25	54.81	1.227	59	3.7	137	279.6	5.38	3.57	1.5	24.04	55.4	151.8	No	No	No	Quit smoking	No drinking	No	92.3	21.6	54	40	85.16225638	Yes
41641	80	Female	Non-Hispanic White	42	84	6.43	2.35	99.01	0.969	70	3.7	138	368.8	5.27	5.46	1.71	34.1	86.2	159	Yes	No	No	No smoking	Low drinking	Yes	34.3	7.2	119	6.050420168	46.35810889	No
41711	73	Female	Non-Hispanic White	41	116	5.71	2.425	107.85	1.356	70	3.8	137	345	5.77	4.86	0.91	29.08	81.5	167.4	No	No	No	No smoking	Low drinking	Yes	91.2	6.6	120	5.5	43.91132338	No
41713	42	Male	Non-Hispanic White	44	55	3.57	2.35	107.85	1.356	66	3.6	139	392.6	6.44	4.65	1.03	17.89	54.1	173.9	Yes	No	No	Current smoking	No drinking	No	57.1	1342	252	532.5396825	72.67042631	No
41739	69	Male	Non-Hispanic Black	40	144	17.14	2.325	169.73	1.195	72	4.2	139	553.2	6.11	5.12	1.66	30.93	105.3	184.5	Yes	No	Yes	No smoking	No drinking	Yes	29.5	110	143	76.92307692	40.26880142	No
41827	78	Male	Non-Hispanic White	42	143	5.71	2.45	99.01	1.033	83	4.3	136	350.9	4.94	6.96	1.71	25.65	76.6	172.8	Yes	No	No	No smoking	Low drinking	No	52.6	151	51	296.0784314	62.57993389	No
41857	30	Female	Non-Hispanic White	41	52	3.57	2.3	58.34	1.227	72	4.3	139	232	4.66	4.22	1.11	26.92	79.1	171.4	No	No	No	Current smoking	Low drinking	No	75.9	98	126	77.77777778	118.5363761	No
41877	42	Female	Non-Hispanic Black	44	61	4.28	2.35	125.53	1.227	74	3.9	138	309.3	3.5	4.68	1.91	21.87	58.9	164.1	Yes	No	No	No smoking	Low drinking	No	64.4	6.5	246	2.642276423	52.66543617	No
41902	36	Male	Non-Hispanic Black	37	62	4.64	2.275	72.49	1.388	85	3.9	136	410.4	4.83	3.18	0.7	47.54	127.7	163.9	No	No	No	No smoking	No drinking	No	25.9	74.6	224	33.30357143	131.8535031	No
42003	68	Male	Mexican American	42	96	10.35	1.75	116.69	1.808	72	4.3	136	267.7	6.83	5.51	0.93	25.31	75.3	172.5	No	No	No	No smoking	No drinking	Yes	97.3	363.5	105	346.1904762	55.03935316	No
42066	38	Female	Non-Hispanic White	44	79	2.86	2.5	55.69	1.259	70	4	140	160.6	5.27	3.65	1.19	25.36	62.2	156.6	No	No	No	Current smoking	Low drinking	No	104	6.3	13	48.46153846	113.7869739	No
42123	61	Male	Other Hispanic	46	46	6.07	2.5	72.49	1.324	76	3.6	139	339	5.83	4.63	1.24	26.51	76.8	170.2	No	No	No	No smoking	No drinking	Yes	92.9	41.2	76	54.21052632	95.44198187	No
42152	49	Female	Non-Hispanic Black	38	50	2.86	2.225	47.74	1.162	76	3.9	137	291.5	4.77	4.27	1.09	32.06	92.1	169.5	No	No	No	No smoking	No drinking	No	30.8	126.2	92	137.173913	128.4231183	No
42157	67	Female	Non-Hispanic White	42	60	8.21	2.35	86.63	1.453	65	4.6	142	208.2	4.27	6	1.66	28.42	72.2	159.4	No	No	No	No smoking	Low drinking	No	73.9	5.3	48	11.04166667	59.68947303	Yes
42185	57	Male	Non-Hispanic White	41	49	6.78	2.35	160.89	0.807	71	4.6	143	469.9	4.88	4.65	1.53	29.78	93.1	176.8	Yes	No	No	Quit smoking	No drinking	No	89.3	22.6	184	12.2826087	40.32544446	No
42190	80	Male	Non-Hispanic White	42	31	11.78	2.35	125.53	1.195	68	4.7	139	422.3	5	4.84	0.98	28.6	84.7	172.1	Yes	No	No	No smoking	No drinking	Yes	63.1	11	151	7.284768212	46.31499034	Yes
42211	61	Female	Non-Hispanic White	33	77	5.71	2.225	90.17	1.388	61	4.4	140	404.5	5.72	6.34	1.42	25.57	67.2	162.1	No	No	No	Quit smoking	Low drinking	No	109	1.6	52	3.076923077	59.31943033	No
42238	30	Male	Non-Hispanic White	49	68	7.85	2.375	89.28	1.098	73	4.1	137	279.6	11.38	4.06	1.29	22.78	66	170.2	No	No	Yes	No smoking	Low drinking	No	71.4	235	198	118.6868687	99.346191	No
42332	61	Female	Non-Hispanic Black	42	57	6.78	2.425	107.85	1.13	75	3.1	138	410.4	4.77	6.44	2.43	28.04	79.7	168.6	No	No	No	No smoking	Low drinking	Yes	23.9	2.5	34	7.352941176	55.36929322	No
42366	47	Female	Non-Hispanic White	39	31	4.28	2.275	83.1	1.162	68	3.9	139	350.9	4.55	5.04	1.68	24.18	70.2	170.4	No	No	No	No smoking	Low drinking	Yes	73.7	93.8	59	158.9830508	72.2426262	No
42369	80	Female	Non-Hispanic Black	39	71	6.07	2.325	90.17	1.292	65	4.2	142	303.3	5.33	5.64	1.68	24.85	67	164.2	No	No	No	No smoking	Low drinking	Yes	80.3	32.6	106	30.75471698	60.16114996	No
42396	56	Male	Other Hispanic	41	66	8.21	2.225	123.76	1.324	68	4.1	142	416.4	6.11	4.47	1.06	31.16	89.3	169.3	No	No	Yes	No smoking	Low drinking	Yes	32.3	9.7	92	10.54347826	55.7683027	No
42400	39	Male	Non-Hispanic White	42	70	7.85	2.2	134.37	1.485	69	4.7	136	458	4.5	5.46	1.76	25.77	90.5	187.4	No	No	No	Quit smoking	Low drinking	No	88.2	16.5	62	26.61290323	56.89447575	No
42404	79	Male	Non-Hispanic White	39	59	12.5	2.225	129.95	1.227	63	4.6	141	297.4	7.22	4.68	1.34	23.67	72.5	175	No	No	Yes	Quit smoking	No drinking	Yes	69.1	1123	130	863.8461538	44.73034832	No
42421	55	Male	Mexican American	46	76	5	2.475	81.33	0.969	83	2.9	139	380.7	7.55	5.12	1.11	29.61	81.7	166.1	No	No	Yes	No smoking	Low drinking	Yes	85.2	21.7	72	30.13888889	93.30125611	No
42459	57	Female	Non-Hispanic White	41	66	4.64	2.375	93.7	1.259	64	3.9	143	279.6	4.44	4.89	1.63	27	61.4	150.8	No	No	No	No smoking	No drinking	No	77.3	2.8	25	11.2	58.2375095	Yes
42484	72	Female	Non-Hispanic White	40	52	9.64	2.3	116.69	1.711	64	4.6	138	368.8	3.77	3.65	1.68	42.44	100.4	153.8	Yes	Yes	Yes	No smoking	Low drinking	Yes	25.2	40.1	37	108.3783784	40.20336731	No
42502	64	Male	Other Hispanic	42	84	5.36	2.325	88.4	1.195	76	3.5	140	416.4	6.77	4.65	1.22	35.89	105.8	171.7	No	No	No	No smoking	Low drinking	Yes	73.3	107	220	48.63636364	79.18632906	No
42533	66	Female	Non-Hispanic White	39	55	5	2.35	90.17	1.162	64	3.9	141	321.2	4.5	4.86	1.78	24.8	58.5	153.6	No	No	No	No smoking	Low drinking	Yes	76.2	8.5	82	10.36585366	57.27211403	No
42568	42	Male	Other Hispanic	42	50	5.36	2.5	94.59	1.098	76	3.9	137	362.8	14.93	7.76	1.97	30.56	83	164.8	No	No	Yes	No smoking	Low drinking	Yes	59.8	1290	63	2047.619048	85.1611968	No
42587	48	Female	Non-Hispanic White	40	44	4.28	2.225	54.81	1.162	70	4	139	208.2	4.61	4.19	1.68	20.92	55.3	162.6	No	No	No	No smoking	Low drinking	No	38.1	146	23	634.7826087	106.6279863	No
42591	68	Female	Non-Hispanic Black	38	67	6.43	2.35	99.01	0.969	72	3.1	141	452	4.55	6.96	1.55	23.65	60.7	160.2	No	No	No	No smoking	Low drinking	Yes	86.3	5.4	136	3.970588235	58.45452897	Yes
42626	55	Female	Non-Hispanic Black	41	139	6.43	2.325	120.22	1.292	70	3.4	140	434.2	6.44	5.97	2.48	42.1	109	160.9	Yes	No	No	Quit smoking	No drinking	Yes	80.7	11.1	191	5.811518325	50.6446978	No
42649	49	Female	Non-Hispanic Black	40	63	4.64	2.425	54.81	1.195	76	4.1	139	297.4	5.88	5.97	1.11	42.05	97.8	152.5	Yes	No	Yes	Quit smoking	Low drinking	Yes	26.2	117.5	212	55.4245283	122.7167633	No
42668	65	Female	Non-Hispanic White	43	49	4.64	2.275	90.17	1.195	72	3.9	142	398.5	4.5	5.4	1.16	21.93	57.4	161.8	Yes	No	No	No smoking	Low drinking	Yes	95.3	4.2	76	5.526315789	57.67584495	No
42683	75	Male	Non-Hispanic White	44	57	6.78	2.55	72.49	1.55	69	4.7	139	386.6	4.88	7.11	0.54	33.98	101	172.4	No	No	No	Quit smoking	Low drinking	No	52.9	24.5	79	31.01265823	86.50255353	No
42740	73	Male	Non-Hispanic White	43	64	5.36	2.275	108.73	1.162	75	4	135	440.2	6.33	5.72	0.98	27.93	90.6	180.1	No	No	No	No smoking	Low drinking	Yes	75.2	35.7	170	21	57.87595454	No
42746	69	Female	Non-Hispanic White	41	110	7.14	2.3	99.01	1.259	63	3.9	141	291.5	4.88	6.1	1.29	21.22	55.7	162	No	Yes	No	No smoking	No drinking	No	48.8	7.8	36	21.66666667	50.08226684	Yes
42752	63	Female	Non-Hispanic Black	34	100	5.36	2.35	81.33	1.356	68	4.5	137	321.2	18.32	6.57	1.63	36.65	96.9	162.6	No	No	Yes	Quit smoking	No drinking	Yes	45	140	177	79.0960452	76.79925888	No
42761	62	Male	Other Hispanic	48	90	6.43	2.475	152.05	1.356	77	3.9	141	487.7	5.66	4.5	0.65	35.1	98	167.1	No	No	No	Quit smoking	Low drinking	No	37.5	269.5	149	180.8724832	41.68672919	Yes
42801	50	Female	Non-Hispanic White	41	69	4.64	2.325	68.95	1.453	68	4.1	138	226	5.44	4.76	0.88	26.01	76.6	171.6	Yes	No	No	Current smoking	No drinking	No	46.5	200	49	408.1632653	88.63606581	No
42814	80	Female	Non-Hispanic Black	38	79	6.78	2.375	99.01	1.227	72	4.1	142	452	5.38	5.46	2.15	32.31	82.3	159.6	No	No	No	No smoking	No drinking	Yes	21.7	919	53	1733.962264	53.7290482	Yes
42866	80	Female	Non-Hispanic White	40	93	6.07	2.4	86.63	1.292	71	4.3	142	458	7.6	6.21	1.03	38.47	91.6	154.3	No	No	No	No smoking	No drinking	Yes	20	11.8	105	11.23809524	54.48010992	No
42867	68	Male	Non-Hispanic Black	43	78	5.36	2.55	140.56	1.421	88	4.3	143	559.1	5.27	6.08	1.11	25.27	79.9	177.8	No	No	No	Current smoking	Low drinking	No	47.9	263	376	69.94680851	50.93795634	No
42870	34	Female	Mexican American	42	87	2.14	2.35	54.81	1.162	72	3.6	139	350.9	4.83	7.37	1.14	27.27	56.7	144.2	No	No	No	No smoking	No drinking	No	52.2	18.3	60	30.5	117.6472361	No
42948	41	Male	Non-Hispanic White	43	93	7.14	2.35	81.33	1.518	69	4.1	141	356.9	7.88	4.29	0.98	32.93	99.7	174	Yes	No	Yes	No smoking	Low drinking	No	42.3	376	251	149.8007968	102.9432824	No
42993	55	Male	Other Hispanic	43	84	11.78	2.425	160	1.485	77	4	138	547.2	5.05	5.95	0.88	33	96.6	171.1	Yes	No	No	Current smoking	Low drinking	Yes	78.5	39.9	124	32.17741935	41.16930892	No
43019	60	Male	Non-Hispanic White	43	88	6.43	2.3	147.63	1.195	73	5.2	133	327.1	24.76	3.8	0.83	30.22	79.2	161.9	Yes	No	Yes	No smoking	No drinking	Yes	53.7	68.1	69	98.69565217	43.81158877	Yes
43022	46	Female	Non-Hispanic Black	40	73	3.93	2.325	63.65	0.969	72	3.6	140	315.2	5.27	5.46	1.24	25.45	61.3	155.2	Yes	No	No	Quit smoking	No drinking	Yes	33.8	1187	316	375.6329114	116.3923132	No
43031	80	Female	Mexican American	35	135	3.21	2.225	80.44	1.388	65	3.7	138	309.3	5.44	4.73	1.5	19.5	43.7	149.7	Yes	No	No	No smoking	Low drinking	No	23.5	7.3	10	73	59.58668945	Yes
43138	46	Male	Non-Hispanic Black	34	122	0.71	2.275	63.65	1.162	93	3.8	137	350.9	4.33	3.34	1.4	25.35	65.3	160.5	No	Yes	No	No smoking	Low drinking	No	17.7	10.3	33	31.21212121	129.6576049	No
43151	50	Male	Non-Hispanic Black	44	43	4.64	2.375	81.33	1.066	75	3.9	138	267.7	8.88	5.53	1.58	26.73	83	176.2	No	No	No	Current smoking	Low drinking	No	49.4	50.1	135	37.11111111	112.0017179	No
43153	64	Male	Non-Hispanic Black	39	69	3.21	2.2	84.86	1.001	82	3.8	136	440.2	4.88	5.56	0.78	31.98	92.1	169.7	Yes	No	No	Current smoking	Low drinking	Yes	39.3	74.5	127	58.66141732	96.42013281	No
43168	78	Male	Mexican American	44	80	2.86	2.375	72.49	1.066	80	3.9	137	398.5	5.72	4.42	1.6	30.78	90.2	171.2	No	No	Yes	Quit smoking	Low drinking	No	51	202.5	138	146.7391304	84.69868611	No
43237	68	Male	Non-Hispanic White	44	64	4.64	2.475	72.49	1.227	73	4.1	141	333.1	6.38	4.84	1.11	23.35	79.4	184.4	No	No	No	Quit smoking	Low drinking	No	74.5	32.8	74	44.32432432	90.86239676	No
43241	47	Female	Mexican American	43	46	4.64	2.275	57.46	1.033	72	3.5	138	214.1	4.77	5.07	1.53	21.16	51.5	156	No	No	No	No smoking	Low drinking	No	37.5	8.1	14	57.85714286	105.7232075	No
43349	26	Female	Other Hispanic	41	55	2.5	2.4	54.81	1.421	71	4.2	139	368.8	5.83	5.33	0.75	45.65	120.1	162.2	No	No	No	No smoking	Low drinking	No	41.7	100.1	100	100.1	124.4479482	No
43353	71	Female	Non-Hispanic White	44	63	8.21	2.375	90.17	1.292	67	3.9	141	327.1	5	5.59	2.69	17.52	45.3	160.8	Yes	No	No	Quit smoking	Low drinking	Yes	61.3	11.5	112	10.26785714	55.29545762	Yes
43365	56	Male	Mexican American	41	62	3.93	2.35	54.81	1.001	71	4.5	138	243.9	9.55	3.78	0.8	22.7	62.7	166.2	Yes	No	No	Quit smoking	No drinking	Yes	73.9	399	160	249.375	110.8913614	No
43407	55	Female	Mexican American	44	80	6.07	2.5	45.97	1.227	72	4.4	141	136.8	5.61	7.06	1.27	24.87	57.3	151.8	No	No	No	Quit smoking	Low drinking	Yes	75.2	14.8	48	30.83333333	107.5592371	Yes
43415	52	Male	Non-Hispanic White	45	42	5	2.25	82.21	1.066	77	4.2	133	345	15.54	4.01	1.27	34.21	108.5	178.1	No	No	Yes	No smoking	Low drinking	Yes	72.4	108	151	71.52317881	94.050984	No
43438	77	Female	Non-Hispanic White	43	84	11.07	2.475	107.85	1.582	65	4	141	434.2	5.38	4.19	1.06	30.26	81.4	164	No	Yes	No	Current smoking	No drinking	Yes	77.7	84.9	100	84.9	42.69465611	Yes
43469	78	Male	Non-Hispanic White	43	92	8.21	2.325	107.85	1.388	68	4.2	141	279.6	4.55	5.02	1.42	29.49	89.5	174.2	Yes	No	No	No smoking	No drinking	No	69.4	5.2	143	3.636363636	56.43267717	No
43474	69	Female	Non-Hispanic White	40	38	3.57	2.15	60.11	1.195	66	3.7	142	237.9	5.05	4.71	1.86	31.14	72.7	152.8	No	No	No	No smoking	Low drinking	Yes	77	60.5	175	34.57142857	89.24971949	No
43527	67	Male	Mexican American	41	63	5.36	2.35	81.33	1.647	68	4.8	139	493.7	6.11	3.83	1.11	30.95	92.1	172.5	No	No	No	Current smoking	Heavy drinking	Yes	65	20.7	23	90	85.758756	No
43548	26	Female	Non-Hispanic White	42	63	3.57	2.45	63.65	1.55	66	3.7	142	434.2	5.44	6.65	0.91	28.79	76.5	163	No	No	No	Current smoking	No drinking	Yes	78.2	210	126	166.6666667	115.5728688	No
43560	47	Female	Non-Hispanic Black	40	235	2.14	2.425	63.65	1.485	66	3.9	145	232	5.38	4.09	1.37	17.93	52.3	170.8	Yes	No	No	Current smoking	Low drinking	Yes	53.9	62.7	116	54.05172414	115.577567	No
43586	42	Female	Non-Hispanic White	35	112	3.57	2.325	54.81	1.227	67	4	139	386.6	4.11	6	1.27	46.33	119.8	160.8	Yes	Yes	No	Current smoking	No drinking	No	53.8	33.3	108	30.83333333	111.2181628	No
43592	69	Female	Non-Hispanic White	43	57	3.21	2.375	57.46	1.292	72	4.2	137	345	5.72	4.45	1.16	27.09	69	159.6	Yes	No	No	Quit smoking	No drinking	Yes	59.1	98	102	96.07843137	90.58448042	Yes
43594	55	Male	Mexican American	43	83	3.21	2.275	87.52	1.001	73	3.8	143	446.1	5.44	4.97	0.93	31.4	86.2	165.7	No	No	No	No smoking	No drinking	No	60.9	74	199	37.18592965	85.38547988	No
43597	65	Male	Other Hispanic	40	86	7.14	2.275	90.17	1.13	74	4	137	541.3	16.93	7.78	1.06	29.06	79.3	165.2	Yes	No	Yes	Quit smoking	No drinking	Yes	64.9	192.5	84	229.1666667	76.77182263	No
43635	64	Female	Mexican American	39	87	5	2.275	54.81	1.292	70	3.8	139	273.6	5.77	5.3	1.19	29.91	72.5	155.7	No	No	No	No smoking	No drinking	No	41.1	24.5	20	122.5	95.29260155	No
43639	77	Male	Non-Hispanic White	40	59	6.78	2.325	107.85	0.775	68	4	141	315.2	4.83	3.96	0.96	29.3	79.2	164.4	No	No	No	Quit smoking	Low drinking	No	80.2	12.7	86	14.76744186	56.83049061	No
43688	47	Female	Mexican American	45	57	5.36	2.3	63.65	1.356	70	3.8	139	237.9	4.16	5.15	1.91	22.1	59.5	164.1	No	No	No	No smoking	Low drinking	No	51.3	24.7	22	112.2727273	99.72180067	No
43705	80	Male	Non-Hispanic Black	36	74	14.28	2.275	164.42	1.518	61	5.4	140	475.8	16.71	4.11	1.14	31.27	87	166.8	No	No	Yes	Quit smoking	No drinking	Yes	28.6	151	53	284.9056604	38.73294084	No
43708	51	Male	Other Hispanic	37	38	2.86	2.35	99.01	1.292	70	4.3	140	190.3	4.88	7.68	0.52	33.08	95.6	170	Yes	No	No	Quit smoking	Low drinking	Yes	46.6	224.5	131	171.3740458	75.64938306	No
43723	51	Female	Non-Hispanic White	42	40	7.14	2.45	95.47	1.582	67	3.9	139	285.5	5.05	7.42	1.78	25.94	60.1	152.2	No	No	No	No smoking	Low drinking	No	89.3	0.9	32	2.8125	59.38718965	No
43726	76	Female	Non-Hispanic Black	42	84	4.64	2.375	156.47	1.162	68	4.2	140	362.8	6.27	3.59	1.01	30.46	86.8	168.8	No	No	No	No smoking	No drinking	Yes	90.4	1119	194	576.8041237	31.77730508	No
43801	72	Male	Non-Hispanic White	43	55	5.71	2.25	88.4	1.001	80	4	138	559.1	5.5	5.22	1.06	29.81	88.2	172	No	No	No	Quit smoking	Low drinking	No	98.6	45.1	123	36.66666667	74.8590305	No
43825	49	Male	Non-Hispanic Black	36	70	2.86	2.275	98.12	1.066	67	3.5	141	404.5	10.44	5.25	1.27	28.87	88	174.6	No	No	Yes	Quit smoking	No drinking	Yes	40.7	278	189	147.0899471	89.88752811	No
43853	77	Male	Other Hispanic	43	66	9.28	2.375	99.01	1.227	74	4	141	446.1	4.22	3.78	0.93	29.09	82.5	168.4	No	No	No	Quit smoking	Low drinking	Yes	57.9	62.5	146	42.80821918	63.02108146	No
43861	80	Female	Non-Hispanic White	43	102	4.64	2.375	92.82	1.453	74	3.7	136	255.8	7.11	5.79	1.45	28.86	72.4	158.4	Yes	No	No	No smoking	No drinking	Yes	59.9	24.3	71	34.22535211	50.12015877	No
43868	26	Female	Other Hispanic	41	40	4.28	2.15	63.65	1.356	72	4.4	140	374.7	4.72	5.46	1.29	34.87	79.3	150.8	No	No	No	Current smoking	Low drinking	No	84.6	50.2	126	39.84126984	115.5728688	No
43877	80	Male	Non-Hispanic White	45	63	13.21	2.425	152.93	1.615	76	4.5	145	553.2	5.33	4.32	1.16	30.73	95.5	176.3	No	No	No	Quit smoking	No drinking	Yes	62	33.2	99	33.53535354	36.47879195	No
43906	68	Male	Non-Hispanic Black	45	42	4.64	2.35	81.33	1.13	69	4.2	140	333.1	9.21	3.98	1.5	43.69	130.3	172.7	No	No	Yes	Quit smoking	No drinking	Yes	49.6	104.5	194	53.86597938	98.69863742	No
43911	60	Male	Non-Hispanic White	36	44	4.64	2.35	90.17	1.195	64	4.5	138	642.4	7.33	5.2	1.37	28.58	95.1	182.4	Yes	No	No	Current smoking	Low drinking	Yes	27.3	1657	308	537.987013	79.51619843	No
43939	35	Male	Other Hispanic	41	58	3.93	2.35	72.49	1.13	79	3.5	139	368.8	6.22	5.51	0.98	36.75	115	176.9	No	No	No	No smoking	Low drinking	No	33.7	75.2	237	31.72995781	114.5668541	No
43962	74	Male	Non-Hispanic White	42	92	4.64	2.4	90.17	1.227	76	3.5	139	220.1	8.27	4.73	1.81	27.59	78.6	168.8	No	No	No	Quit smoking	Low drinking	No	117	197.3	339	58.20058997	72.06843441	No
43992	21	Female	Mexican American	43	95	5.36	2.275	45.97	1.421	72	3.9	141	261.7	4.77	4.5	0.93	31.32	77.7	157.5	No	No	No	No smoking	No drinking	No	42.9	49.7	141	35.24822695	136.5756462	No
44008	39	Male	Other Hispanic	37	52	3.93	2.175	74.26	1.13	72	3.7	138	559.1	6.05	4.37	0.85	38.51	125.6	180.6	No	No	No	No smoking	Low drinking	No	53.8	661.5	92	719.0217391	110.2947115	No
44027	76	Male	Non-Hispanic White	44	96	6.07	2.35	125.53	0.969	69	4.1	141	392.6	5.55	3.44	1.53	26.28	71.2	164.6	No	No	No	Quit smoking	No drinking	No	30.6	106.2	168	63.21428571	47.63482607	No
44041	60	Male	Non-Hispanic Black	43	51	7.5	2.425	134.37	1.259	73	4.2	138	303.3	4.94	5.12	1.06	30.79	96.9	177.4	No	No	No	No smoking	No drinking	Yes	75	546.5	129	423.6434109	56.8967886	No
44050	20	Female	Non-Hispanic White	40	121	1.79	2.4	63.65	1.388	67	3.7	142	285.5	4.05	5.84	0.88	22.15	54.4	156.7	No	No	No	Current smoking	No drinking	No	81.8	74.3	231	32.16450216	120.5481091	No
44073	34	Male	Non-Hispanic White	44	66	4.64	2.325	159.12	0.936	66	4	139	404.5	4.94	4.34	0.96	28.77	85.4	172.3	No	Yes	No	Current smoking	No drinking	Yes	91.7	21.8	132	16.51515152	48.03394946	No
44104	80	Female	Non-Hispanic White	39	86	5.36	2.35	90.17	1.292	67	4.2	141	249.8	4.77	4.29	1.71	32.07	74.3	152.2	No	No	No	No smoking	No drinking	No	63.3	4.1	68	6.029411765	51.90780842	Yes
44129	51	Female	Other Hispanic	38	87	3.57	2.425	45.97	1.388	59	4.7	138	220.1	17.21	5.64	1.11	26.19	70.1	163.6	Yes	No	Yes	No smoking	Low drinking	No	75.9	66.9	72	92.91666667	110.6243467	No
44180	45	Male	Other Hispanic	42	82	3.57	2.4	90.17	1.033	74	4	144	469.9	5.16	4.89	1.06	35.53	110.8	176.6	Yes	No	No	No smoking	Low drinking	No	54.8	952	311	306.1093248	88.35210099	No
44210	71	Male	Non-Hispanic White	44	85	7.14	2.4	125.53	0.743	72	4.1	138	404.5	5.22	5.3	1.24	28.9	95.4	181.7	Yes	No	No	Quit smoking	No drinking	Yes	103	49.9	114	43.77192982	49.33763654	No
44249	57	Male	Other Hispanic	45	60	4.28	2.325	86.63	1.162	71	4	139	434.2	9.55	2.95	0.91	28.73	83.8	170.8	No	No	Yes	Quit smoking	Low drinking	No	72.2	52.6	87	60.45977011	85.23405398	No
44275	62	Male	Non-Hispanic Black	39	108	6.43	2.3	159.12	1.227	77	4.6	137	523.4	8.72	6.62	1.06	21.99	69.9	178.3	No	No	Yes	Current smoking	No drinking	Yes	28.9	450	85	529.4117647	45.7309992	No
44287	51	Female	Mexican American	42	75	3.93	2.45	63.65	1.098	79	4.2	138	398.5	4.94	8.48	0.98	33.77	93.4	166.3	Yes	No	No	Quit smoking	Low drinking	No	69.9	39.4	66	59.6969697	96.95877188	No
44353	80	Female	Non-Hispanic White	41	51	8.21	2.475	81.33	1.324	64	4	139	327.1	4.77	5.22	2.12	19.14	48.7	159.5	No	No	No	Quit smoking	Low drinking	No	47.3	9.3	42	22.14285714	58.80453465	No
44375	30	Male	Mexican American	46	47	5.36	2.475	64.53	1.388	81	3.8	138	636.4	5.83	11.84	0.98	25.9	72.4	167.2	No	No	No	No smoking	Low drinking	No	26.8	404.5	115	351.7391304	124.4699581	No
44480	50	Male	Non-Hispanic White	43	77	7.85	2.375	125.53	1.453	76	4.3	139	392.6	4.72	5.66	0.88	29.32	93	178.1	Yes	No	No	No smoking	Low drinking	Yes	82.1	5.3	109	4.862385321	57.1799963	No
44513	33	Male	Mexican American	46	56	3.57	2.525	63.65	1.324	76	4	136	297.4	13.71	7.32	0.67	29.58	85.6	170.1	No	No	Yes	No smoking	Low drinking	No	64.1	76.6	159	48.17610063	122.5672179	No
44533	41	Female	Non-Hispanic Black	42	41	2.5	2.45	75.14	0.84	80	3	140	345	4.66	4.45	1.27	27.76	76.4	165.9	No	No	No	No smoking	Low drinking	Yes	10.3	4.3	13	33.07692308	98.63375435	No
44575	40	Female	Mexican American	44	53	2.14	2.425	45.97	1.388	75	4.1	141	315.2	4.88	5.64	1.71	25.71	68.4	163.1	No	No	No	No smoking	Low drinking	No	68.5	13.2	31	42.58064516	119.5113041	No
44578	53	Male	Non-Hispanic White	40	120	4.28	2.15	65.42	1.388	69	4	136	243.9	12.49	5.09	2.2	26.13	82.8	178	No	No	Yes	Current smoking	Low drinking	Yes	118	98.5	103	95.63106796	105.3097829	No
44586	30	Female	Mexican American	47	66	6.07	2.3	45.97	1.098	79	3.7	139	279.6	5.33	4.89	1.32	28.19	71.9	159.7	No	No	No	No smoking	No drinking	Yes	34.5	161.8	121	133.7190083	128.208406	No
44609	34	Female	Mexican American	43	78	3.57	2.375	61	1.033	74	3.7	138	255.8	4.88	3.96	1.24	34.74	84.1	155.6	No	No	No	No smoking	Low drinking	No	35.5	95.8	155	61.80645161	113.5787916	No
44671	48	Male	Non-Hispanic Black	44	50	4.64	2.875	84.86	1.13	71	3.7	142	392.6	5.16	5.09	0.85	28.47	90	177.8	No	No	No	Quit smoking	Low drinking	No	39.8	47.9	83	57.71084337	107.8896413	No
44719	76	Female	Other Hispanic	47	76	6.78	2.7	72.49	1.582	78	3.6	140	577	5.88	5.22	0.96	26.55	60.7	151.2	No	No	Yes	No smoking	No drinking	Yes	92	75.2	68	110.5882353	69.50761059	No
44749	59	Female	Non-Hispanic Black	43	53	1.79	2.35	55.69	1.324	85	3.9	139	327.1	5.66	5.25	3	15.44	46.2	173	No	No	No	Current smoking	Low drinking	No	20.7	30.2	77	39.22077922	113.7915995	No
44804	80	Female	Non-Hispanic White	34	64	8.21	2.2	106.96	1.098	68	4.2	138	404.5	6.33	2.61	0.88	21.88	58.2	163.1	Yes	No	No	No smoking	Low drinking	Yes	59.2	24.2	33	73.33333333	42.22238756	Yes
44811	67	Female	Non-Hispanic White	37	44	5.36	2.3	75.14	1.098	64	4.1	138	416.4	5.66	5.56	1.14	37.92	93.7	157.2	Yes	Yes	No	No smoking	No drinking	Yes	23.1	38.2	107	35.70093458	70.89613981	Yes
44874	80	Male	Non-Hispanic White	42	59	8.57	2.4	125.53	1.195	71	4.2	140	499.6	5.22	4.34	1.32	27.36	86.4	177.7	No	No	No	Quit smoking	Low drinking	No	76	89.9	177	50.79096045	46.31499034	No
44893	44	Female	Non-Hispanic White	45	74	2.86	2.35	54.81	1.227	75	4	140	255.8	4.94	5.07	1.22	33.11	81.4	156.8	Yes	No	No	Quit smoking	Low drinking	Yes	71.1	172.5	96	179.6875	109.6665582	No
44914	59	Female	Non-Hispanic White	47	67	11.78	2.4	143.21	1.292	77	4.6	136	404.5	13.77	5.33	2.22	22.33	61.1	165.4	Yes	No	Yes	No smoking	No drinking	Yes	90.9	8.2	82	10	34.38685281	No
44938	56	Female	Non-Hispanic White	45	89	4.64	2.325	100.78	1.292	74	4.5	138	255.8	4.77	5.02	2.15	21.46	60.7	168.2	No	No	No	No smoking	Low drinking	No	137	2.7	100	2.7	53.70940873	Yes
44953	27	Female	Non-Hispanic Black	45	60	2.86	2.425	80.44	1.195	79	3.5	136	214.1	4.55	6.18	1.73	26.4	61.8	153	No	No	No	No smoking	Low drinking	Yes	39.7	178	119	149.5798319	100.2126446	No
44980	76	Male	Non-Hispanic White	37	67	5.36	2.425	90.17	1.13	66	4.1	138	463.9	5.11	3.15	0.91	36.53	106.7	170.9	Yes	No	No	Quit smoking	Low drinking	Yes	60.8	187.5	222	84.45945946	71.06300769	Yes
45009	60	Female	Non-Hispanic White	39	49	5.36	2.425	81.33	1.292	65	3.5	139	535.3	14.32	4.97	0.75	30.39	86.9	169.1	Yes	No	Yes	No smoking	No drinking	Yes	50.2	159	267	59.5505618	67.67462339	No
45044	42	Female	Non-Hispanic White	39	55	4.28	2.25	54.81	1.162	64	4.3	142	321.2	4.33	4.73	1.4	31.4	85.6	165.1	No	No	No	Current smoking	Low drinking	No	75.1	54	129	41.86046512	111.2181628	No
45057	79	Male	Mexican American	43	41	6.78	2.4	99.01	1.13	81	3.8	133	285.5	6.55	3.1	1.32	28.17	84.7	173.4	No	No	No	Quit smoking	Low drinking	Yes	26.3	72.2	193	37.40932642	62.14187435	No
45059	77	Male	Other Hispanic	40	41	6.78	2.3	107.85	0.936	78	3.3	140	416.4	5.16	7.16	2.12	19.3	58.1	173.5	No	No	No	Quit smoking	Low drinking	No	19.6	99.7	56	178.0357143	56.83049061	No
45073	32	Female	Non-Hispanic White	42	88	1.79	2.325	63.65	1.388	72	3.9	136	220.1	6	5.22	0.96	20.68	62.4	173.7	No	No	No	Current smoking	Low drinking	No	99.7	29.3	60	48.83333333	110.8029657	No
45089	79	Male	Non-Hispanic White	39	87	5.36	2.25	81.33	1.13	67	3.9	140	392.6	5.05	4.78	0.93	29.34	83.8	169	No	No	No	Current smoking	Low drinking	No	88.3	206.5	155	133.2258065	78.82599375	No
45137	51	Female	Non-Hispanic Black	41	78	3.57	2.525	54.81	1.292	73	4.1	134	279.6	22.15	7.91	1.53	33.72	87.4	161	No	No	Yes	No smoking	Low drinking	Yes	20	121.6	81	150.1234568	121.0047418	No
45165	59	Male	Non-Hispanic Black	46	74	2.86	2.45	90.17	1.324	81	4.1	134	309.3	5.16	6.83	2.35	19.4	59.4	175	No	No	No	Current smoking	Low drinking	No	84.6	47.2	50	94.4	92.80893653	No
45176	65	Male	Non-Hispanic White	35	66	7.5	2.425	100.78	1.292	79	4.8	140	327.1	7.88	3.13	0.91	24.49	68.8	167.6	No	No	Yes	Current smoking	No drinking	Yes	69	1014	78	1300	67.11220274	No
45215	71	Male	Non-Hispanic White	34	62	9.28	2.175	145.86	1.292	77	3.5	140	606.7	5.77	2.59	1.42	24.81	72.2	170.6	Yes	No	No	Current smoking	No drinking	Yes	55.5	286	170	168.2352941	41.14877031	No
45257	78	Female	Non-Hispanic White	43	80	8.21	2.375	81.33	1.356	75	4.2	138	303.3	5.72	8.38	1.86	27.37	67.2	156.7	Yes	No	No	No smoking	Low drinking	Yes	68.7	6.6	71	9.295774648	59.63652379	Yes
45311	68	Male	Non-Hispanic Black	37	125	6.43	2.325	72.49	1.001	70	3.8	141	315.2	7.49	4.42	1.16	35.34	103.1	170.8	Yes	No	Yes	Quit smoking	No drinking	Yes	30.2	175.8	102	172.3529412	105.3095178	No
45326	78	Female	Non-Hispanic White	44	48	2.86	2.25	52.16	1.453	71	3.5	131	220.1	6	4.09	1.97	23	58.3	159.2	No	No	No	Quit smoking	No drinking	Yes	60	26.1	87	30	87.78801246	No
45401	56	Female	Non-Hispanic White	46	69	3.21	2.4	63.65	1.324	76	4.5	142	249.8	4.44	6.21	1.81	22.43	58	160.8	No	No	No	Quit smoking	No drinking	No	80.7	28	39	71.79487179	93.61239325	Yes
45404	80	Male	Non-Hispanic White	42	70	11.07	2.15	195.36	1.195	62	4.5	138	350.9	5.66	3.49	1.29	27.7	74.6	164.1	Yes	No	No	Quit smoking	Low drinking	No	83	18.8	62	30.32258065	27.1311328	No
45417	80	Female	Non-Hispanic Black	37	59	5.36	2.4	63.65	1.292	64	3.7	140	350.9	4.94	3.1	1.29	19.54	52.1	163.3	Yes	No	No	Current smoking	Low drinking	Yes	42.3	29	88	32.95454545	91.66398804	Yes
45431	65	Female	Non-Hispanic White	40	48	5.71	2.35	99.01	1.13	63	3.7	143	255.8	7.16	4.4	1.73	25.97	70.8	165.1	Yes	Yes	No	No smoking	Low drinking	Yes	87.3	2.2	37	5.945945946	51.50945844	Yes
45452	36	Female	Other Hispanic	37	253	3.21	2.45	27.4	1.324	78	3.6	136	350.9	5.33	2.95	1.22	22.96	60.1	161.8	No	No	No	Quit smoking	Low drinking	No	80.2	11.6	36	32.22222222	145.7199771	Yes
45461	22	Female	Non-Hispanic White	41	52	1.43	2.125	64.53	1.098	67	3.9	136	291.5	4.44	5.04	1.24	32.69	94.7	170.2	No	No	No	Current smoking	Low drinking	No	60.4	67.7	182	37.1978022	116.9005488	No
45492	78	Male	Mexican American	44	61	6.78	2.325	118.46	0.936	76	4	139	594.8	5.72	4.4	0.8	32.21	90.7	167.8	No	No	Yes	Quit smoking	Low drinking	Yes	47.1	58	87	66.66666667	50.38137174	No
45523	71	Female	Non-Hispanic Black	37	91	6.78	2.25	129.06	1.227	73	4.1	143	356.9	5.55	4.65	2.09	29.47	76.4	161	No	No	No	No smoking	No drinking	Yes	35.8	407.5	194	210.0515464	41.54013441	No
45530	50	Female	Non-Hispanic Black	37	41	3.57	2.45	67.18	1.582	73	4.1	135	345	19.87	6.05	1.16	34.69	102.4	171.8	No	No	Yes	Current smoking	Low drinking	Yes	34	43.6	58	75.17241379	106.0065373	No
45594	78	Female	Non-Hispanic White	44	87	7.85	2.475	116.69	1.324	74	3.8	140	345	4.77	7.01	2.51	24.29	68.8	168.3	Yes	No	No	Quit smoking	Low drinking	Yes	67.4	15.4	86	17.90697674	38.54410101	No
45610	42	Female	Non-Hispanic Black	40	42	3.57	2.15	54.81	1.066	73	3.4	139	232	4.39	3.49	1.53	22.62	65.3	169.9	No	No	No	No smoking	Low drinking	No	36.1	30.5	73	41.78082192	128.9018507	No
45612	68	Male	Non-Hispanic Black	42	111	3.93	2.375	85.75	1.162	76	4.1	136	392.6	5.27	4.37	1.4	30.33	106.3	187.2	No	No	No	Current smoking	Low drinking	No	40.2	158.2	198	79.8989899	92.58137219	No
45640	73	Female	Non-Hispanic Black	42	87	4.28	2.3	94.59	1.162	76	3.3	136	362.8	5.55	5.04	1.11	30.83	80.6	161.7	Yes	No	No	Quit smoking	Low drinking	Yes	32.5	11.4	120	9.5	59.64087546	No
45649	73	Male	Non-Hispanic White	43	61	8.21	2.325	99.89	1.485	75	4.2	138	392.6	12.38	4.22	0.83	27.86	82.9	172.5	Yes	No	Yes	No smoking	Low drinking	Yes	46.2	38.1	70	54.42857143	64.12414808	Yes
45660	65	Male	Non-Hispanic White	42	88	2.86	2.475	83.98	1.13	75	3.8	142	434.2	7.11	4.73	0.85	33.64	103.5	175.4	Yes	No	Yes	Quit smoking	No drinking	Yes	94.9	101	213	47.41784038	83.66265059	No
45662	42	Female	Non-Hispanic White	40	50	4.28	2.3	66.3	1.066	73	3.9	141	196.3	5.61	5.53	1.06	22.23	60.9	165.5	No	No	No	No smoking	Low drinking	No	99.5	41.7	69	60.43478261	98.31273784	No
45663	46	Female	Mexican American	42	60	4.64	2.175	39.78	1.033	68	3.7	136	202.2	6.83	7.06	1.29	30.03	68.3	150.8	No	No	Yes	Quit smoking	No drinking	No	32.9	95.8	53	180.754717	120.1607581	No
45675	55	Male	Other Hispanic	38	126	5.36	2.325	114.92	1.259	68	5.4	139	493.7	13.77	4.16	1.03	34.93	95.2	165.1	No	No	No	Quit smoking	No drinking	Yes	42.5	1655	143	1157.342657	61.4256076	No
45688	80	Female	Non-Hispanic White	44	100	6.78	2.425	90.17	1.841	73	5.1	140	350.9	5	5.79	2.53	22.29	55.5	157.8	Yes	No	No	Quit smoking	Low drinking	Yes	92.7	10.9	42	25.95238095	51.90780842	Yes
45744	42	Female	Non-Hispanic White	45	92	4.64	2.3	55.69	1.356	74	3.8	139	208.2	4.55	4.78	1.55	29.44	69.1	153.2	No	No	No	No smoking	No drinking	No	58.2	39.3	81	48.51851852	110.6342362	No
45754	65	Male	Non-Hispanic White	42	126	7.14	2.525	112.27	1.162	71	3.8	139	690	19.98	7.21	1.09	37.43	126.3	183.7	Yes	Yes	Yes	Quit smoking	Low drinking	Yes	26.3	37.4	114	32.80701754	58.89802882	No
45763	54	Male	Non-Hispanic Black	44	55	5.71	2.475	81.33	1.098	71	4.3	139	410.4	4.88	5.09	1.76	27.46	78.7	169.3	Yes	No	No	No smoking	Low drinking	Yes	22.8	250	125	200	108.8984449	No
45764	80	Male	Non-Hispanic White	47	51	8.57	2.525	116.69	1.13	73	4.5	142	226	4.66	3.88	0.96	22.45	70.8	177.6	Yes	No	No	No smoking	Low drinking	No	85.5	11	187	5.882352941	50.58995618	No
45805	31	Male	Non-Hispanic White	46	65	5.71	2.5	91.05	1.033	79	3.9	140	386.6	5.16	5.12	1.19	23.33	81.4	186.8	Yes	Yes	No	Current smoking	Low drinking	Yes	32.6	65.7	160	41.0625	96.3395926	Yes
45829	80	Male	Non-Hispanic White	43	64	10.71	2.325	143.21	1.195	70	4.2	142	446.1	5.11	3.7	0.93	20.22	57.6	168.8	No	No	No	Quit smoking	No drinking	Yes	97.4	93.1	77	120.9090909	39.49431026	No
45842	80	Female	Non-Hispanic Black	43	46	9.28	2.45	138.79	1.259	74	5	143	446.1	5.44	7.34	1.4	26.07	68.5	162.1	No	No	No	Current smoking	Low drinking	Yes	73.1	14.2	117	12.13675214	35.71667787	Yes
45869	46	Female	Other Hispanic	37	68	3.93	2.225	57.46	1.162	73	3.6	135	273.6	4.72	4.73	0.93	28.99	66.1	151	No	No	No	No smoking	Low drinking	No	61.2	49.6	135	36.74074074	106.4684869	No
45871	77	Male	Mexican American	40	83	19.64	2.2	205.09	1.292	72	6	142	434.2	5.72	4.53	0.75	26.31	68.2	161	No	No	No	Quit smoking	Low drinking	Yes	70.8	7.3	84	8.69047619	26.12855948	No
45928	73	Male	Non-Hispanic Black	38	99	3.21	2.275	107.85	1.098	72	3.5	143	416.4	4.72	4.34	1.09	23.64	71.4	173.8	No	No	No	Current smoking	Low drinking	Yes	27.4	125.3	85	147.4117647	67.74353374	No
45929	46	Male	Non-Hispanic Black	36	122	1.43	2.5	81.33	1.55	81	4.4	146	505.6	5.38	4.06	1.63	24.36	78.3	179.3	No	Yes	No	Current smoking	Low drinking	Yes	36.7	1638	207	791.3043478	115.1934247	No
45973	53	Male	Other Hispanic	45	56	3.93	2.35	58.34	1.162	76	4.1	141	327.1	6.38	4.73	1.81	23.54	63.4	164.1	No	No	No	No smoking	No drinking	No	53.6	32.1	104	30.86538462	110.3800018	No
46028	80	Female	Non-Hispanic White	40	69	5.71	2.15	77.79	1.066	68	3.6	139	202.2	5.22	6.39	2.04	28	62.5	149.4	Yes	No	No	No smoking	No drinking	Yes	69.2	14.2	43	33.02325581	62.05128079	No
46101	65	Male	Non-Hispanic Black	43	70	8.21	2.55	144.09	1.001	80	4.1	142	582.9	7.05	7.14	1.24	32.08	97.9	174.7	No	No	No	Quit smoking	No drinking	Yes	40.6	66.3	158	41.96202532	50.48334009	No
46171	78	Male	Non-Hispanic White	42	37	6.07	2.375	117.57	0.872	79	4	137	315.2	5.5	4.81	1.22	30.79	80.2	161.4	No	No	No	No smoking	No drinking	Yes	73.8	9.2	136	6.764705882	50.8397089	No
46238	56	Female	Non-Hispanic White	37	113	2.86	2.3	42.43	1.55	76	4.3	131	208.2	4.11	5.9	1.4	17.91	41.1	151.5	Yes	Yes	No	Current smoking	No drinking	No	75.7	4.7	15	31.33333333	109.6563269	Yes
46242	80	Male	Other Hispanic	37	55	11.07	2.275	107.85	1.195	60	4.2	144	279.6	5	3.7	1.63	29.29	80.8	166.1	No	No	No	Quit smoking	Low drinking	No	59.9	12.7	91	13.95604396	55.64538489	No
46281	70	Male	Non-Hispanic Black	41	68	4.28	2.5	75.14	1.453	73	4	140	422.3	4.44	6.03	0.78	34.01	98.4	170.1	No	No	No	Quit smoking	Low drinking	Yes	43.2	85.5	88	97.15909091	102.3180928	No
46288	46	Male	Non-Hispanic White	39	77	3.57	2.375	81.33	1.388	78	4	137	523.4	9.05	5.59	0.85	39.93	128.8	179.6	Yes	No	No	No smoking	Low drinking	Yes	92.2	51.8	153	33.85620915	99.39035784	No
46336	55	Male	Non-Hispanic White	35	74	3.57	2.35	116.69	1.292	63	3.9	136	339	5.38	2.43	0.96	32.95	92	167.1	No	No	No	Current smoking	Low drinking	Yes	71	81	123	65.85365854	60.30219085	No
46363	63	Female	Non-Hispanic White	46	41	22.49	2.475	735.49	2.163	77	5	137	327.1	4.94	6.18	2.66	21.57	62.2	169.8	No	No	No	Current smoking	Low drinking	Yes	72.4	873	40	2182.5	4.624491383	No
46372	62	Female	Non-Hispanic White	38	61	5	2.175	62.76	1.195	67	3.6	136	196.3	4.94	5.09	1.32	24.24	74.4	175.2	Yes	No	No	No smoking	Low drinking	No	62.4	16	53	30.18867925	91.27933854	No
46392	69	Male	Other Hispanic	40	98	10	2.4	99.01	1.227	71	4.5	138	374.7	8.05	6.41	1.55	23.94	67.1	167.4	No	No	Yes	Current smoking	Low drinking	Yes	34.5	2350	107	2196.261682	66.66407594	No
46428	71	Male	Non-Hispanic Black	40	61	5	2.325	99.01	1.098	66	3.6	144	428.3	6.11	4.89	1.47	34.23	109.3	178.7	No	No	No	Quit smoking	No drinking	Yes	56	46.1	135	34.14814815	76.18575864	No
46451	75	Female	Non-Hispanic White	43	38	7.5	2.375	122.88	0.904	74	3.8	142	416.4	4.77	5.66	1.14	30.01	67.8	150.3	Yes	No	No	Quit smoking	Low drinking	Yes	72.7	16.1	64	25.15625	36.98104376	No
46475	60	Male	Non-Hispanic Black	47	36	4.28	2.4	120.22	0.904	82	3.7	140	410.4	10.05	4.97	1.16	27.43	76.5	167	Yes	No	No	Current smoking	Low drinking	Yes	36.3	56.8	180	31.55555556	65.08607946	No
46497	64	Male	Non-Hispanic Black	40	59	4.64	2.35	81.33	1.388	68	3.7	143	350.9	6.11	6.8	1.29	29.87	85.4	169.1	Yes	No	Yes	Quit smoking	No drinking	Yes	31.3	928	208	446.1538462	101.5112471	No
46507	80	Male	Non-Hispanic White	38	28	8.57	2.425	114.04	1.292	65	4.6	141	380.7	6.22	4.34	0.91	39.1	119.2	174.6	Yes	No	No	Quit smoking	Low drinking	Yes	59.3	15.3	118	12.96610169	52.01579333	No
46509	56	Male	Non-Hispanic Black	43	84	6.43	2.4	116.69	1.162	70	4.6	137	428.3	10.16	3.98	0.96	33.41	106.2	178.3	Yes	No	Yes	No smoking	No drinking	Yes	48	842	195	431.7948718	69.40100752	No
46554	48	Male	Non-Hispanic White	44	61	5.36	2.2	127.3	1.066	68	4.8	141	452	5.27	5.95	2.17	28.12	101.3	189.8	No	No	No	No smoking	Low drinking	No	102	1.5	82	1.829268293	57.01668736	No
46555	80	Male	Non-Hispanic White	46	30	8.21	2.45	125.53	1.485	72	4.5	142	440.2	5.22	7.01	1.29	26.37	77.3	171.2	Yes	No	No	No smoking	Low drinking	No	62.4	34.6	130	26.61538462	46.31499034	No
46580	58	Female	Non-Hispanic White	43	59	5	2.375	81.33	1.292	72	4.3	141	321.2	5.72	5.92	1.03	41.47	111.4	163.9	No	No	No	No smoking	Low drinking	No	44.3	102.7	162	63.39506173	68.63210996	No
46688	66	Male	Non-Hispanic White	43	52	3.93	2.575	63.65	0.904	75	3.5	140	368.8	5.94	5.82	0.75	34.06	119.5	187.3	No	No	No	Current smoking	Low drinking	Yes	81.3	70.9	68	104.2647059	97.20744509	No
46734	80	Male	Non-Hispanic White	38	80	8.21	2.325	90.17	1.066	73	4.5	139	345	5.33	4.71	0.98	35.22	110.1	176.8	No	No	No	No smoking	Low drinking	No	109	47.6	112	42.5	69.09403867	No
46770	70	Female	Non-Hispanic White	45	101	4.64	2.375	100.78	1.324	69	3.8	139	374.7	4.5	6.85	1.71	28.87	67.5	152.9	Yes	No	No	Current smoking	Low drinking	Yes	75.1	8.7	61	14.26229508	48.6787985	Yes
46781	71	Female	Non-Hispanic Black	42	54	7.14	2.325	102.54	1.227	73	4	142	398.5	5.66	5.82	2.4	29.79	70.2	153.5	No	No	Yes	No smoking	No drinking	Yes	115	2.9	76	3.815789474	54.85810372	No
46807	66	Male	Non-Hispanic White	42	123	19.64	2.25	205.09	1.292	77	4.7	137	499.6	14.93	3.15	0.65	26.72	79.6	172.6	No	No	Yes	Quit smoking	No drinking	Yes	70	75.6	126	60	28.22758563	No
46828	72	Male	Non-Hispanic White	44	68	4.28	2.35	99.01	0.936	64	4.1	145	220.1	5.66	3.88	0.8	32.23	84.9	162.3	Yes	No	No	Quit smoking	Low drinking	Yes	75.3	72	235	30.63829787	65.2739071	No
46840	61	Female	Non-Hispanic Black	39	64	6.43	2.375	124.64	1.518	78	4.1	143	416.4	3.94	5.79	1.32	35.18	101.9	170.2	No	No	No	Current smoking	Low drinking	Yes	21.8	2.4	57	4.210526316	46.48064094	No
46874	80	Female	Non-Hispanic White	44	111	14.28	2.375	99.01	1.485	79	3.9	142	463.9	5	3.41	1.14	32.25	79.7	157.2	Yes	No	No	No smoking	Low drinking	Yes	66.7	11.1	124	8.951612903	46.35810889	Yes
46914	44	Male	Other Hispanic	43	47	5.71	2.275	99.01	1.162	77	3.9	141	356.9	5	5.43	1.32	27.49	75.3	165.5	Yes	No	No	No smoking	Low drinking	Yes	83	86.4	179	48.26815642	79.46221214	No
46926	73	Male	Other Hispanic	44	48	7.85	2.4	120.22	0.936	72	3.8	143	410.4	4.83	5.2	1.27	27.46	71.9	161.8	Yes	No	No	Quit smoking	Low drinking	Yes	61.3	37.7	126	29.92063492	51.25602308	No
46933	62	Male	Non-Hispanic Black	49	51	6.07	2.6	78.68	1.356	85	4.3	140	208.2	7.88	3.83	0.91	22.61	67.6	172.9	No	No	Yes	Quit smoking	No drinking	No	106	98.1	59	166.2711864	106.2063134	No
46940	62	Male	Mexican American	42	87	5	2.425	87.52	1.195	75	4.6	138	327.1	14.65	6.15	1.01	26.33	75.1	168.9	Yes	No	Yes	No smoking	Low drinking	No	81.9	617.5	134	460.8208955	81.28843511	No
47005	53	Male	Non-Hispanic White	41	63	3.21	2.275	53.92	1.098	68	4.1	136	434.2	6.61	3.72	0.8	33.97	103.9	174.9	Yes	No	Yes	Current smoking	Low drinking	No	39.6	87.5	108	81.01851852	114.0124799	No
47025	57	Female	Non-Hispanic White	44	47	1.79	2.35	54.81	1.162	69	3.8	135	267.7	5.27	5.43	2.04	21.26	58.8	166.3	No	No	No	Quit smoking	Low drinking	No	79.9	8.6	12	71.66666667	100.0954748	No
47030	80	Female	Other Hispanic	38	63	6.43	2.475	81.33	1.292	76	4	137	321.2	4.61	6.44	1.4	23.48	54.6	152.5	No	No	No	No smoking	Low drinking	Yes	90.7	0.5	10	5	58.80453465	Yes
47044	66	Female	Non-Hispanic White	38	75	6.78	2.35	72.49	1.162	69	4.2	141	315.2	7.44	6.03	1.84	30.27	76.9	159.4	No	No	No	Quit smoking	No drinking	No	84.2	38.6	59	65.42372881	74.56583309	No
47070	80	Female	Non-Hispanic Black	40	60	9.64	2.3	97.24	1.066	71	3.7	141	446.1	6.05	4.99	1.37	33.05	95.4	169.9	No	No	Yes	No smoking	No drinking	Yes	36.5	11.7	82	14.26829268	54.91234374	No
47073	71	Male	Non-Hispanic White	35	46	8.21	2.325	149.4	1.227	67	4.4	139	315.2	8.05	5.07	0.91	37.8	135.9	189.6	Yes	No	Yes	Quit smoking	Low drinking	Yes	48.8	9.8	177	5.536723164	39.97421314	No
47086	80	Male	Non-Hispanic Black	37	60	4.28	2.275	99.01	1.001	74	3.8	137	374.7	6.94	4.68	0.91	34.94	104.1	172.6	No	No	No	Quit smoking	No drinking	No	19.2	275	327	84.09785933	71.51827534	No
47136	62	Female	Other Hispanic	43	88	5	2.3	49.5	1.195	76	3.4	139	267.7	4.83	6.78	1.94	23.09	52.5	150.8	No	No	No	No smoking	Low drinking	Yes	65.7	8.1	20	40.5	99.93179575	Yes
47141	51	Male	Other Hispanic	46	77	6.78	2.425	63.65	1.518	75	3.9	140	297.4	5.22	2.97	1.42	22.28	65.3	171.2	No	No	Yes	No smoking	No drinking	No	63.6	97.5	160	60.9375	108.0092129	No
47158	49	Male	Non-Hispanic White	45	68	6.07	2.425	72.49	1.195	76	4.2	141	410.4	6.05	6.34	1.32	27.13	81.4	173.2	No	No	No	Quit smoking	Low drinking	No	56	68.9	185	37.24324324	103.8361237	No
47190	65	Male	Non-Hispanic White	43	63	5.36	2.35	124.64	1.259	77	4	139	356.9	4.88	6.8	1.03	25.12	85.6	184.6	No	No	No	No smoking	Low drinking	No	78.7	0.7	30	2.333333333	51.90313034	No
47191	66	Male	Non-Hispanic White	41	74	6.07	2.25	114.92	1.001	68	4.1	138	386.6	5.55	6.13	1.11	31.76	102	179.2	No	No	No	No smoking	No drinking	No	67.8	8.5	169	5.029585799	56.85794964	No
47201	39	Male	Non-Hispanic White	44	73	4.28	2.375	99.01	1.13	71	4.2	139	422.3	4.55	5.43	0.75	33.14	113.9	185.4	No	No	No	Current smoking	Low drinking	No	48.3	57.9	156	37.11538462	82.30276176	No
47228	46	Male	Mexican American	42	52	5.71	2.175	72.49	0.904	68	3.9	140	410.4	5.66	4.01	0.96	28.24	78	166.2	Yes	No	No	No smoking	Low drinking	No	51	296	130	227.6923077	106.04757	No
47257	63	Female	Non-Hispanic Black	41	84	3.93	2.45	68.95	1.13	84	3.8	133	339	16.99	4.86	2.4	23.08	55.3	154.8	No	No	Yes	No smoking	Low drinking	Yes	14.3	73.8	21	351.4285714	93.76357068	No
47274	62	Female	Mexican American	37	86	5.36	2.35	63.65	1.227	72	4.2	142	368.8	6.16	6.05	1.71	39.76	94.3	154	No	No	No	No smoking	Low drinking	Yes	44.4	47.3	71	66.61971831	89.74883903	No
47295	79	Female	Non-Hispanic White	45	59	3.93	2.375	67.18	1.388	78	4.5	140	190.3	5.88	5.2	1.73	21.91	58	162.7	No	No	No	Quit smoking	Low drinking	Yes	102	510	28	1821.428571	74.60662926	Yes
47304	56	Female	Non-Hispanic White	40	72	2.86	2.275	49.5	1.453	67	3.9	137	315.2	8.22	4.09	0.85	32.8	89.2	164.9	No	No	Yes	Current smoking	Low drinking	No	48.7	64.5	159	40.56603774	104.2337111	No
47329	22	Female	Non-Hispanic White	51	46	3.21	2.45	83.98	1.227	73	3.9	139	261.7	4.5	4.24	1.06	22.15	61.4	166.5	No	No	No	No smoking	Low drinking	No	89.5	74.3	149	49.86577181	85.01705349	No
47372	56	Male	Non-Hispanic White	41	65	3.93	2.3	82.21	0.807	73	4.1	140	434.2	6.33	5.46	1.03	27.38	88.5	179.8	Yes	No	No	Current smoking	Low drinking	Yes	58.4	8.3	20	41.5	91.44507863	No
47380	57	Male	Mexican American	46	85	5	2.5	63.65	1.162	84	3.9	138	279.6	5.66	6.41	0.83	26.91	70.7	162.1	No	No	Yes	No smoking	Low drinking	Yes	43.7	104.2	101	103.1683168	103.5514757	No
47397	62	Male	Non-Hispanic White	42	85	5.36	2.475	81.33	1.485	67	4.4	142	362.8	5.77	2.64	1.19	39.95	126.3	177.8	No	No	Yes	Quit smoking	No drinking	Yes	100	77.7	108	71.94444444	88.82438928	No
47430	43	Male	Non-Hispanic Black	41	52	3.57	2.3	96.36	1.259	79	3.9	139	315.2	4.22	4.6	1.06	33.4	115.8	186.2	No	No	No	No smoking	No drinking	No	43.5	180.2	238	75.71428571	95.84087982	No
47455	73	Male	Non-Hispanic White	40	287	5.36	2.5	143.21	1.259	69	4.3	141	315.2	5.05	4.19	0.93	40.7	116.8	169.4	No	No	Yes	Quit smoking	Low drinking	No	86	258	184	140.2173913	41.48487579	No
47460	46	Female	Non-Hispanic White	43	62	3.57	2.375	53.04	1.033	71	4.2	136	404.5	8.55	6.18	1.01	44.45	97.9	148.4	Yes	No	Yes	No smoking	No drinking	No	76.6	16.3	36	45.27777778	109.3094767	No
47505	78	Male	Non-Hispanic White	41	66	8.21	2.25	125.53	0.936	78	4.5	138	493.7	7.38	5.97	1.06	28.06	83.2	172.2	No	No	Yes	Quit smoking	No drinking	No	116	18.7	261	7.164750958	46.97027261	No
47523	54	Female	Non-Hispanic White	47	69	2.5	2.45	44.2	1.324	70	3.7	133	101.1	4.27	6.54	2.22	21.87	51	152.7	No	No	No	Quit smoking	No drinking	No	56.6	22.8	51	44.70588235	109.7242026	No
47600	38	Male	Mexican American	43	98	5	2.375	63.65	1.162	75	4	138	398.5	5.55	4.03	0.85	38.69	126.9	181.1	No	No	No	Quit smoking	Low drinking	Yes	52.5	104.5	163	64.11042945	118.3370043	No
47621	58	Female	Mexican American	44	88	4.28	2.35	58.34	1.421	76	3.3	143	321.2	5	4.53	0.96	37.84	92.2	156.1	Yes	No	No	Quit smoking	Low drinking	Yes	43.7	66.3	185	35.83783784	97.37121826	No
47626	67	Female	Non-Hispanic White	44	65	4.64	2.325	60.11	1.292	68	4.1	139	202.2	4.5	6.13	2.15	22.93	62.2	164.7	No	No	No	Quit smoking	Low drinking	No	69.2	3.4	11	30.90909091	90.5124588	No
47632	21	Female	Non-Hispanic White	43	65	4.28	2.35	62.76	1.356	72	3.8	141	249.8	4.83	4.11	1.53	20.27	58.8	170.3	No	No	No	No smoking	Low drinking	No	51.6	9.6	32	30	121.7456061	No
47637	40	Male	Mexican American	46	81	4.28	2.35	90.17	1.033	75	3.9	142	446.1	7.49	5.4	0.8	39.51	119.9	174.2	No	No	Yes	Quit smoking	Low drinking	No	65.9	314	216	145.3703704	91.51043902	No
47661	72	Male	Non-Hispanic White	43	68	8.21	2.325	107.85	0.872	70	4.4	140	315.2	5.33	5.95	1.27	28.57	88.7	176.2	No	No	No	No smoking	No drinking	Yes	74.7	3.8	127	2.992125984	58.86202011	No
47724	42	Female	Mexican American	41	91	3.57	2.3	54.81	1.066	73	4	139	368.8	4.88	3.62	1.22	34.83	87.4	158.4	No	No	No	No smoking	Low drinking	No	38.9	66.2	187	35.40106952	111.2181628	No
47778	67	Female	Non-Hispanic White	37	146	3.21	2.35	68.07	1.098	67	3.7	138	285.5	5.55	3.44	1.27	31.54	86.4	165.5	No	No	Yes	Current smoking	No drinking	Yes	17.2	75.2	98	76.73469388	79.89558545	No
47809	63	Female	Non-Hispanic Black	36	70	7.5	2.2	186.52	1.324	70	4.1	140	440.2	5.66	4.47	0.67	36.98	100.3	164.7	No	No	Yes	No smoking	No drinking	Yes	26.2	282	134	210.4477612	28.15263332	No
47939	75	Male	Non-Hispanic Black	39	64	6.43	2.3	125.53	1.259	64	4.2	140	374.7	5.44	3.75	1.22	27.61	83.5	173.9	No	No	No	Quit smoking	No drinking	Yes	57.5	6.3	136	4.632352941	55.59794906	No
47947	80	Male	Mexican American	44	123	6.07	2.325	66.3	1.227	71	3.9	133	303.3	16.21	7.89	1.01	22.89	56.7	157.4	No	No	Yes	Quit smoking	No drinking	No	71.6	417	165	252.7272727	86.63681628	Yes
47951	25	Male	Mexican American	50	64	3.93	2.5	72.49	1.388	80	4.2	141	475.8	5.05	5.15	1.27	34.87	110.1	177.7	Yes	No	No	Quit smoking	Low drinking	Yes	48.3	141	290	48.62068966	122.9041374	No
47979	68	Male	Non-Hispanic White	41	107	2.14	2.3	69.84	0.84	82	3.5	136	285.5	6.61	4.27	1.16	21.79	57.9	163	Yes	No	No	Current smoking	No drinking	No	68.9	18.3	59	31.01694915	92.26499173	Yes
47993	45	Male	Non-Hispanic Black	36	75	3.57	2.225	84.86	1.292	64	4.4	141	321.2	5.27	6.08	1.81	22.48	70.2	176.7	Yes	No	No	Current smoking	Low drinking	No	18.1	85.5	250	34.2	110.1874174	No
48006	78	Male	Non-Hispanic White	44	65	6.78	2.45	99.01	0.969	71	3.8	139	452	5.11	4.47	1.09	28.73	80.4	167.3	No	No	No	Quit smoking	No drinking	Yes	70.9	237	62	382.2580645	62.57993389	No
48027	58	Female	Non-Hispanic Black	38	128	3.57	2.3	54.81	1.259	75	3.9	140	279.6	4.27	4.76	1.66	37.43	108.3	170.1	No	No	No	No smoking	Low drinking	No	33.4	57.6	127	45.35433071	115.1985808	No
48040	62	Female	Non-Hispanic Black	41	43	5	2.5	65.42	1.195	73	4.5	144	404.5	8.16	6.47	1.97	25.43	69.9	165.8	No	No	Yes	No smoking	No drinking	Yes	43	15.4	16	96.25	100.6296853	No
48069	59	Female	Non-Hispanic White	38	100	5.36	2.325	106.08	1.711	66	4.2	137	220.1	13.93	4.68	1.16	35.24	90	159.8	No	No	Yes	Quit smoking	Low drinking	No	40.2	8	163	4.90797546	49.42719397	No
48130	23	Female	Mexican American	39	100	4.64	2.25	63.65	1.066	66	3.8	140	386.6	6.61	3.62	0.65	37.04	97.1	161.9	No	No	No	Current smoking	Low drinking	No	53.6	182	221	82.35294118	118.034278	No
48150	36	Male	Non-Hispanic White	48	52	7.14	2.425	90.17	0.936	72	4.1	142	505.6	4.66	4.32	0.8	34.12	108	177.9	No	No	No	Quit smoking	Low drinking	Yes	56	32.5	92	35.32608696	94.11820697	No
48159	61	Male	Non-Hispanic Black	45	90	12.14	2.5	249.29	1.227	79	5	137	666.2	9.1	5.17	0.67	23.83	67.9	168.8	No	No	No	Current smoking	Low drinking	Yes	43.9	485	259	187.2586873	26.76299598	No
48176	59	Female	Non-Hispanic White	40	95	2.86	2.4	69.84	1.066	73	4.1	140	285.5	8.27	3.96	0.83	41.43	117.9	168.7	Yes	No	Yes	Quit smoking	No drinking	Yes	109	108	129	83.72093023	81.93414549	No
48182	57	Male	Non-Hispanic White	40	113	5	2.25	118.46	1.162	75	3.9	136	398.5	5.72	5.66	0.8	27.38	92.8	184.1	Yes	No	No	Quit smoking	No drinking	No	66.5	5.2	110	4.727272727	58.38963622	No
48191	48	Female	Mexican American	38	52	6.43	2.3	70.72	1.162	74	4.4	141	285.5	5.44	5.4	1.16	38.93	101.8	161.7	No	No	No	Quit smoking	Low drinking	Yes	84.4	323	95	340	87.18033921	No
48214	26	Female	Non-Hispanic White	43	62	3.93	2.45	73.37	1.324	72	4.6	139	404.5	12.43	6.62	1.03	44.81	132.4	171.9	Yes	No	Yes	Current smoking	Low drinking	No	59.1	271	134	202.238806	97.3207547	No
48223	56	Male	Non-Hispanic White	41	118	7.14	2.4	81.33	1.033	70	4	140	452	9.83	8.17	1.29	21.63	58.9	165	Yes	No	No	No smoking	No drinking	Yes	67.7	75.3	166	45.36144578	92.64814732	Yes
48241	33	Female	Mexican American	39	40	2.14	2.175	58.34	0.775	72	3.2	138	309.3	6.38	4.53	1.68	24.86	53.5	146.7	No	No	No	No smoking	Low drinking	No	68.5	317	156	203.2051282	116.0644964	No
48249	78	Male	Non-Hispanic Black	44	94	8.57	2.35	125.53	1.195	76	4.8	141	392.6	4.61	3.36	1.37	22.78	60.6	163.1	No	No	No	No smoking	No drinking	Yes	58	19.9	177	11.24293785	54.43854595	No
48256	77	Female	Non-Hispanic White	42	44	5	2.3	80.44	1.292	67	3.6	139	339	4.55	6.47	1.71	32.09	76.4	154.3	No	No	No	No smoking	Low drinking	No	24.4	11.7	17	68.82352941	60.85573497	No
48272	70	Female	Non-Hispanic White	40	139	2.86	2.375	53.04	1.356	83	4.9	137	291.5	5.44	5.53	1.58	18.53	46.9	159.1	Yes	No	No	Current smoking	Low drinking	Yes	73.7	178.5	29	615.5172414	92.35061228	Yes
48277	67	Male	Non-Hispanic Black	41	146	4.64	2.45	143.21	1.259	74	4.5	147	469.9	5.77	3.9	0.98	34.74	98.4	168.3	No	No	Yes	Quit smoking	No drinking	Yes	50.8	27	442	6.108597285	50.15078544	No
48314	60	Female	Non-Hispanic White	39	83	5.36	2.5	90.17	1.292	64	3.9	143	249.8	5.11	5.38	1.78	27.4	64.4	153.3	Yes	Yes	No	Quit smoking	No drinking	No	48.5	4.6	142	3.23943662	59.73759348	No
48325	78	Male	Other Hispanic	39	55	5.71	2.35	116.69	1.066	69	4.4	141	362.8	5.27	5.48	1.68	24.94	80.9	180.1	No	No	No	No smoking	Low drinking	No	68.3	13.3	98	13.57142857	51.30572231	No
48335	66	Female	Non-Hispanic White	42	65	6.78	2.4	99.01	1.259	75	4.5	141	368.8	5	6.59	1.14	31.12	67.9	147.7	Yes	No	No	No smoking	Low drinking	No	83	7.1	48	14.79166667	51.14889223	Yes
48368	78	Male	Non-Hispanic White	43	40	9.64	2.525	147.63	1.033	71	4.2	141	327.1	5.16	4.4	1.03	33.92	114.7	183.9	No	No	No	Quit smoking	Low drinking	Yes	71.1	119	143	83.21678322	38.6078374	No
48391	64	Female	Non-Hispanic Black	43	84	5.71	2.375	54.81	1.582	77	4.1	142	487.7	5.22	6.1	2.2	24.42	56.8	152.5	No	No	No	No smoking	Low drinking	No	15.1	32.8	90	36.44444444	110.4441252	Yes
48398	63	Female	Non-Hispanic Black	46	48	4.64	2.45	124.64	1.098	77	3.8	141	452	5.22	6.7	1.16	28.97	86.2	172.5	No	No	No	Current smoking	No drinking	Yes	22.1	0.8	24	3.333333333	45.83218952	No
48424	80	Female	Non-Hispanic White	37	57	8.93	2.275	91.05	1.13	70	4	140	434.2	5.05	5.87	1.71	26.29	63.5	155.4	No	No	No	Quit smoking	Low drinking	Yes	97.9	9.2	162	5.679012346	51.29914138	No
48427	63	Male	Non-Hispanic White	40	98	5	2.35	81.33	1.195	69	4.3	141	285.5	10.44	5.84	0.83	28.6	80.9	168.2	Yes	No	Yes	Current smoking	No drinking	Yes	79.9	76.3	112	68.125	88.20261855	No
48433	74	Male	Non-Hispanic White	40	79	7.85	2.35	178.57	1.195	66	4.8	140	523.4	6.88	4.16	1.22	32.18	111.7	186.3	No	No	Yes	Quit smoking	No drinking	Yes	91.7	6.2	115	5.391304348	31.54807682	No
48451	61	Female	Non-Hispanic White	42	53	5	2.375	99.01	1.066	69	3.7	140	463.9	7.49	5.02	1.34	34.75	110.6	178.4	No	No	No	No smoking	Low drinking	Yes	55.9	16.8	45	37.33333333	52.97732064	No
48466	79	Male	Non-Hispanic White	44	43	3.93	2.225	105.2	1.162	67	3.9	135	243.9	5.16	3.8	1.32	26.23	76.8	171.1	Yes	No	No	No smoking	No drinking	No	75.1	1.8	48	3.75	57.75008948	No
48471	67	Female	Non-Hispanic White	40	111	7.85	2.325	96.36	1.485	63	4	138	458	7.6	5.79	1.06	28.27	76.3	164.3	Yes	No	No	Quit smoking	Low drinking	Yes	79.4	7.4	151	4.900662252	52.48575324	No
48553	62	Male	Non-Hispanic Black	31	97	3.93	2.3	64.53	1.356	93	4.5	134	535.3	5	3.75	1.6	21.02	57.1	164.8	Yes	No	No	Quit smoking	Low drinking	Yes	72	101	185	54.59459459	115.2189548	No
48574	23	Female	Non-Hispanic White	42	46	5	2.425	63.65	0.807	75	3.5	138	226	6.38	4.47	1.29	25.14	63.4	158.8	No	No	No	No smoking	Low drinking	No	123	191.5	315	60.79365079	118.034278	No
48597	60	Male	Non-Hispanic White	42	58	3.21	2.325	72.49	1.227	73	4.1	141	374.7	5.38	3.57	1.16	34.77	112.9	180.2	No	No	No	No smoking	No drinking	Yes	52	77.2	212	36.41509434	96.11478536	No
48617	76	Female	Non-Hispanic White	40	37	4.28	2.3	72.49	1.356	70	4.5	136	214.1	4.77	5.07	2.25	20.93	56.5	164.3	Yes	No	No	No smoking	Low drinking	No	78.8	9.1	18	50.55555556	69.50761059	Yes
48672	80	Female	Non-Hispanic White	42	38	8.93	2.35	99.01	1.13	79	4.3	138	362.8	5.16	3.9	1.47	27.4	64.3	153.2	Yes	No	No	Quit smoking	No drinking	No	97.3	4.6	98	4.693877551	46.35810889	Yes
48715	73	Female	Mexican American	41	88	4.28	2.2	61	0.646	74	3.5	140	178.4	6.22	3.31	1.27	27.65	65.5	153.9	No	No	No	Quit smoking	No drinking	Yes	44.6	104	84	123.8095238	86.3610542	Yes
48722	28	Female	Non-Hispanic White	37	27	2.86	2.325	56.58	1.292	71	4.4	140	273.6	4.27	5.64	1.89	23.98	77	179.2	No	Yes	No	Quit smoking	Low drinking	No	104	36.3	51	71.17647059	121.4366819	No
48830	45	Male	Non-Hispanic White	43	53	3.93	2.175	71.6	1.292	74	4	136	350.9	5.05	8.04	1.01	39.07	119.1	174.6	Yes	No	No	Current smoking	No drinking	Yes	114	92.6	299	30.96989967	107.335065	No
48919	28	Male	Non-Hispanic Black	42	67	4.64	2.4	81.33	0.936	73	4.2	139	374.7	7.83	4.5	1.58	40.06	118.5	172	No	No	Yes	Current smoking	Low drinking	No	25.6	609	254	239.7637795	130.7197526	No
48938	28	Female	Non-Hispanic White	41	51	2.86	2.35	69.84	1.162	71	4.2	141	273.6	4.27	5.61	1.14	27.51	81	171.6	Yes	No	No	No smoking	Low drinking	No	79.7	7.6	23	33.04347826	101.8681045	No
48948	64	Female	Non-Hispanic White	36	65	7.5	2.35	90.17	1.033	76	4.5	140	285.5	5.55	4.47	1.53	20.57	57.1	166.6	No	No	No	Quit smoking	Low drinking	Yes	73.1	8.7	88	9.886363636	58.0824219	Yes
48985	80	Male	Non-Hispanic White	40	51	8.57	2.25	112.27	1.421	64	4.3	139	380.7	13.16	2.87	1.09	38.06	122.9	179.7	Yes	No	Yes	Quit smoking	No drinking	Yes	74	32.1	110	29.18181818	53.00776432	No
49001	76	Male	Mexican American	46	27	11.07	2.525	134.37	1.292	77	3.8	142	309.3	6.83	3.57	0.98	30.75	75.4	156.6	No	No	No	Quit smoking	No drinking	Yes	60.3	2.1	83	2.530120482	43.87249108	No
49009	52	Male	Mexican American	45	61	8.93	2.325	74.26	1.195	72	4	139	297.4	12.66	5.51	1.16	28.6	85.6	173	No	No	Yes	No smoking	No drinking	No	87	66.4	148	44.86486486	100.6688064	No
49118	39	Male	Mexican American	44	165	4.64	2.375	68.07	1.001	74	4.2	137	362.8	5.27	4.78	0.78	31.31	95.9	175	No	No	No	No smoking	Low drinking	No	83.4	684	157	435.6687898	114.3104113	No
49120	60	Female	Non-Hispanic White	46	52	3.93	2.425	90.17	1.388	73	4.2	138	350.9	5.22	7.4	1.99	21.47	61.4	169.1	Yes	No	No	Current smoking	Low drinking	No	37.7	13.5	76	17.76315789	59.73759348	No
49124	33	Female	Mexican American	39	58	2.5	2.375	54.81	1.066	72	3.8	138	279.6	5.27	5.38	1.4	33.63	92.1	165.5	No	No	No	No smoking	No drinking	No	84	198.5	53	374.5283019	118.4765721	No
49129	38	Male	Non-Hispanic White	43	62	2.5	2.325	77.79	1.066	73	3.8	140	374.7	5.16	5.46	1.22	30.55	94.3	175.7	Yes	No	No	No smoking	Low drinking	No	48	61.4	188	32.65957447	108.9687198	No
49158	38	Female	Mexican American	44	59	3.57	2.225	32.71	1.582	70	4	140	184.4	3.89	6.1	1.63	28.46	60	145.2	No	No	No	No smoking	Low drinking	No	32.7	27	24	112.5	135.5617671	No
49212	77	Male	Non-Hispanic White	40	50	5.71	2.45	81.33	1.356	70	3.9	142	398.5	5.16	6.7	1.14	25.66	68	162.8	No	No	No	No smoking	Low drinking	No	59	20.3	49	41.42857143	79.94125419	No
49247	74	Female	Non-Hispanic White	42	41	9.64	2.25	94.59	1.324	69	4.9	139	368.8	5.83	6	1.94	32.25	85.9	163.2	Yes	No	No	Quit smoking	Low drinking	No	30.5	7.8	47	16.59574468	51.09869658	No
49286	29	Female	Other Hispanic	44	94	2.14	2.4	76.02	0.743	80	3.6	137	404.5	3.94	4.16	1.16	33.75	78.5	152.5	No	No	No	Current smoking	Low drinking	Yes	43.2	382	352	108.5227273	91.2872238	No
49316	46	Female	Non-Hispanic White	50	69	3.93	2.55	72.49	1.13	76	4	138	321.2	5.33	6.36	1.6	24.08	59.2	156.8	Yes	No	No	No smoking	Low drinking	No	41	18	53	33.96226415	85.8133595	No
49332	34	Male	Non-Hispanic White	50	66	5.71	2.5	85.75	1.615	74	4.2	140	404.5	4.72	5.53	1.14	39.36	115.5	171.3	No	No	No	No smoking	Low drinking	No	61.8	82.5	116	71.12068966	101.4298372	No
49335	51	Female	Mexican American	39	85	3.57	2.3	45.97	1.001	70	4.2	136	214.1	16.1	4.68	0.98	30.26	74.4	156.8	No	No	Yes	No smoking	Low drinking	No	26.1	36.3	52	69.80769231	110.6243467	No
49351	31	Male	Non-Hispanic White	46	67	4.64	2.4	78.68	1.259	70	3.8	138	279.6	4.94	4.86	1.29	23.44	76.1	180.2	No	No	No	No smoking	Low drinking	No	61.9	123.5	276	44.74637681	113.9305502	No
49392	62	Male	Non-Hispanic Black	42	56	6.07	2.325	132.6	1.13	70	4.5	138	356.9	6.77	4.06	1.29	27.17	91.7	183.7	No	No	No	Quit smoking	Low drinking	Yes	54.9	9.3	218	4.266055046	57.0086579	No
49404	44	Female	Non-Hispanic White	46	100	3.93	2.55	63.65	1.55	80	4.2	140	505.6	5.27	7.76	1.89	38.48	105.4	165.5	No	No	No	Current smoking	Low drinking	Yes	75.2	38.3	109	35.13761468	101.8456224	No
49484	52	Female	Non-Hispanic White	47	101	3.21	2.4	74.26	1.647	83	4	140	291.5	5.83	8.51	1.01	23.07	63.5	165.9	Yes	No	No	Current smoking	No drinking	Yes	28.6	80	158	50.63291139	79.90936618	No
49565	61	Female	Mexican American	42	98	2.86	2.35	56.58	1.227	72	3.8	140	208.2	5.44	7.73	1.5	30.42	74.8	156.8	No	No	No	No smoking	Low drinking	No	80.7	40.3	90	44.77777778	96.31082269	No
49584	74	Female	Non-Hispanic White	40	62	6.43	2.5	63.65	1.066	71	3.5	138	267.7	5.94	6.47	2.12	24.64	67	164.9	No	Yes	No	No smoking	Low drinking	Yes	82.7	21.3	13	163.8461538	82.49351733	No
49618	66	Male	Non-Hispanic Black	41	76	4.28	2.325	101.66	0.936	74	3.8	137	273.6	16.93	6.15	1.09	27.37	82.1	173.2	No	No	Yes	Quit smoking	No drinking	Yes	39.6	1271	226	562.3893805	76.4272889	No
49619	73	Female	Non-Hispanic White	42	70	8.93	2.35	146.74	1.066	76	4.3	134	469.9	4.16	7.11	0.91	33.24	85.1	160	No	No	No	Quit smoking	Low drinking	No	32.7	97.5	123	79.26829268	30.26041521	No
49635	45	Male	Non-Hispanic White	50	57	5.71	2.55	90.17	0.936	80	4.2	138	499.6	7.27	3.52	0.98	35.3	106.5	173.7	No	No	No	Quit smoking	Low drinking	Yes	85	37.7	87	43.33333333	88.35210099	No
49656	45	Female	Mexican American	41	58	3.57	2.3	54.81	1.292	72	4.2	140	214.1	5.33	4.89	1.6	27.22	77	168.2	No	No	No	No smoking	Low drinking	No	56.5	66.8	63	106.031746	108.8988923	No
49704	69	Male	Non-Hispanic White	47	43	5	2.4	116.69	1.13	78	4.3	137	505.6	8.83	3.93	1.01	31.41	78.7	158.3	No	No	Yes	Quit smoking	Low drinking	Yes	69.8	31.1	52	59.80769231	54.65407769	No
49711	69	Male	Non-Hispanic Black	39	102	7.14	2.275	151.16	1.292	85	3.9	140	624.5	6.16	5.46	0.98	21.9	68	176.2	Yes	No	No	Quit smoking	No drinking	Yes	44.4	17.4	111	15.67567568	46.32203083	No
49738	21	Male	Non-Hispanic White	49	59	6.07	2.4	79.56	1.098	80	3.7	138	321.2	4.83	4.45	1.5	25.71	84.7	181.5	No	No	No	No smoking	Low drinking	No	89.3	213.5	113	188.9380531	121.661546	No
49745	79	Male	Non-Hispanic White	41	75	3.57	2.325	72.49	1.259	71	4.5	142	440.2	5.16	5.64	1.66	31.91	89.3	167.3	Yes	No	No	Quit smoking	Low drinking	Yes	69.4	93.2	109	85.50458716	84.1057953	No
49772	80	Male	Non-Hispanic White	39	89	10.71	2.3	117.57	1.227	66	4.4	140	487.7	5	5.15	1.73	31.85	96	173.6	No	No	No	Quit smoking	Low drinking	Yes	64.3	5.5	111	4.954954955	50.13044412	No
49781	46	Male	Non-Hispanic Black	44	77	5.71	2.375	110.5	1.292	79	3.6	138	499.6	5	6.13	1.91	27.7	85.7	175.9	Yes	No	No	Current smoking	Low drinking	Yes	46.9	25.6	73	35.06849315	79.52120778	No
49815	78	Female	Non-Hispanic White	44	77	6.07	2.35	81.33	1.485	69	3.5	138	321.2	7.6	5.97	1.14	31.6	76.5	155.6	No	Yes	No	No smoking	Low drinking	No	62.1	11.6	132	8.787878788	59.63652379	No
49847	72	Male	Non-Hispanic White	44	63	7.14	2.4	115.8	1.259	72	3.5	139	517.5	3.94	6.47	0.98	27.96	89.2	178.6	No	No	No	Current smoking	No drinking	No	66.9	27.8	210	13.23809524	54.00863506	Yes
49878	45	Female	Non-Hispanic White	45	69	2.86	2.45	76.02	1.679	74	3.6	143	273.6	3.83	3.96	0.83	24.74	69.9	168.1	No	No	No	Current smoking	No drinking	Yes	66.8	420	151	278.1456954	81.58268146	No
49880	78	Male	Non-Hispanic White	43	47	6.07	2.275	103.43	1.066	75	4.1	138	434.2	7.99	5.61	1.34	27.33	74.6	165.2	No	No	No	Quit smoking	Low drinking	Yes	67	85.5	262	32.63358779	59.36124246	No
49928	47	Female	Non-Hispanic White	36	88	3.57	2.3	75.14	1.55	67	3.8	138	350.9	6	6.41	0.96	32.9	81	156.9	No	No	No	Current smoking	Low drinking	No	67.6	73.9	78	94.74358974	81.5901289	No
49997	30	Female	Mexican American	41	44	2.5	2.35	54.81	1.033	76	3.8	137	196.3	5	5.61	1.45	30.62	60.1	140.1	No	No	No	No smoking	Low drinking	No	25	369	31	1190.322581	120.9998229	No
50015	62	Male	Non-Hispanic White	48	61	5.36	2.525	90.17	1.066	71	3.6	142	297.4	6.99	3.36	0.85	33.01	99.7	173.8	Yes	No	No	No smoking	No drinking	Yes	61.1	35.1	98	35.81632653	78.40686794	No
50039	54	Female	Mexican American	47	78	3.93	2.55	99.01	1.421	76	4.1	138	303.3	5	6.26	1.81	24.51	54.7	149.4	No	No	No	Current smoking	Low drinking	Yes	54.6	0.9	24	3.75	55.64744775	Yes
50043	76	Male	Non-Hispanic White	34	92	5.71	2.2	110.5	1.259	75	3.7	140	309.3	6.94	3.93	1.53	27.15	74.1	165.2	Yes	Yes	No	Quit smoking	No drinking	No	35.6	83.5	124	67.33870968	55.57468201	Yes
50055	79	Female	Non-Hispanic Black	40	65	4.28	2.875	93.7	1.13	65	4.3	140	261.7	4.16	4.81	2.28	27.38	66.3	155.6	Yes	No	No	No smoking	No drinking	No	194	6.1	79	7.721518987	57.8321978	No
50102	72	Male	Non-Hispanic Black	45	67	5.71	2.45	143.21	1.13	78	3.3	141	594.8	4.39	4.55	1.24	29.92	79.7	163.2	No	No	No	Quit smoking	No drinking	Yes	109	84.4	114	74.03508772	48.41991042	No
50109	75	Male	Non-Hispanic White	42	72	8.57	2.45	143.21	1.066	87	3.9	136	565.1	5.77	3.65	0.75	27.27	87	178.6	Yes	No	No	Quit smoking	No drinking	Yes	60.6	25.3	78	32.43589744	40.90612029	No
50147	39	Female	Non-Hispanic Black	35	52	4.64	2.35	60.11	2.002	69	4.5	132	315.2	22.59	5.51	1.91	31.2	76.6	156.7	No	No	Yes	Current smoking	Low drinking	Yes	23.2	63.7	23	276.9565217	127.7064525	No
50221	53	Female	Other Hispanic	44	99	2.86	2.475	41.55	1.162	71	3.6	142	297.4	5.11	6.85	1.03	39.13	91.6	153	No	No	Yes	Quit smoking	No drinking	Yes	33.3	124	128	96.875	112.7701403	Yes
50226	48	Female	Non-Hispanic White	41	91	6.07	2.275	102.54	1.227	72	4.4	138	297.4	5.66	4.94	1.16	41.37	107.9	161.5	No	No	No	No smoking	No drinking	Yes	47.3	11.8	168	7.023809524	55.63199571	No
50251	78	Female	Non-Hispanic White	42	64	6.78	2.35	90.17	0.969	70	3.7	139	303.3	5.38	7.55	1.45	23.41	62.9	163.9	No	No	No	Current smoking	Low drinking	Yes	82.6	9.3	60	15.5	52.64222003	No
50294	58	Female	Non-Hispanic White	43	78	5	2.35	99.01	1.518	67	4	140	232	4.39	4.58	1.6	18.5	46.6	158.7	No	No	No	Current smoking	No drinking	No	70.9	7.4	65	11.38461538	54.10560335	No
50304	30	Male	Non-Hispanic White	41	129	4.64	2.375	79.56	0.936	72	4	133	386.6	14.93	7.11	0.39	36.18	104.3	169.8	No	No	Yes	Current smoking	Low drinking	No	54.4	27	75	36	114.2080108	No
50364	46	Female	Non-Hispanic Black	45	61	6.43	2.425	63.65	1.001	70	3.8	139	237.9	4.61	5.28	1.73	27.49	78.7	169.2	Yes	No	No	Current smoking	Low drinking	Yes	63.1	61.3	105	58.38095238	116.3923132	No
50374	69	Female	Non-Hispanic Black	38	79	5	2.3	54.81	1.13	70	4.1	137	136.8	12.43	3.54	0.88	20.39	57.2	167.5	Yes	No	Yes	Current smoking	No drinking	No	40.4	53	127	41.73228346	106.6323209	Yes
50412	40	Male	Non-Hispanic White	49	67	5	2.525	90.17	1.324	80	3.7	139	517.5	6	3.98	1.06	32.8	112.5	185.2	Yes	No	No	No smoking	Low drinking	Yes	65.2	1056	108	977.7777778	91.51043902	No
50428	80	Male	Non-Hispanic White	41	65	9.28	2.175	157.35	1.195	68	4	139	511.5	5.16	4.6	0.91	29.48	86	170.8	No	No	No	Quit smoking	Low drinking	No	114	4.8	163	2.944785276	35.24361135	No
50431	79	Male	Non-Hispanic Black	38	84	5.71	2.325	116.69	0.904	64	3.2	143	410.4	8.6	5.09	1.29	26.43	79.3	173.2	Yes	No	No	Quit smoking	No drinking	Yes	28.8	51.9	156	33.26923077	59.04708884	No
50432	80	Female	Non-Hispanic White	44	44	8.57	2.3	99.89	1.033	65	4.2	139	398.5	5.44	7.03	1.32	30.41	79.6	161.8	No	Yes	No	Quit smoking	No drinking	Yes	89.4	18.6	89	20.8988764	45.86257792	No
50479	56	Female	Mexican American	41	60	8.21	2.25	101.66	1.356	72	3.9	137	612.6	4.77	6.05	1.63	48.04	127.8	163.1	Yes	No	No	No smoking	Low drinking	Yes	30.2	14.5	109	13.30275229	53.14527367	No
50485	80	Male	Non-Hispanic White	36	85	7.5	2.325	164.42	1.033	67	4.5	141	547.2	3.39	4.16	1.06	24.98	76.4	174.9	No	No	No	Quit smoking	Low drinking	No	64.6	31.1	75	41.46666667	33.41927596	No
50507	74	Male	Other Hispanic	42	91	6.07	2.325	58.34	1.324	70	3.8	139	297.4	5.38	3.65	1.47	26.07	62.4	154.7	No	No	No	Quit smoking	No drinking	Yes	27	29.6	75	39.46666667	95.24114661	No
50508	55	Male	Non-Hispanic Black	46	53	3.57	2.525	90.17	1.453	75	3.2	141	392.6	3.72	6.03	1.01	32.24	95.6	172.2	No	No	No	Quit smoking	No drinking	Yes	82.1	63.9	140	45.64285714	95.45370769	No
50520	21	Female	Other Race	44	51	3.93	2.525	63.65	0.969	77	3.7	140	339	4.05	4.14	1.34	18.83	53.4	168.4	No	No	No	No smoking	Low drinking	No	46.9	1486	239	621.7573222	119.7042723	No
50526	78	Male	Mexican American	38	56	12.14	2.225	106.96	1.195	75	3.9	139	458	6.44	5.09	1.14	33.62	91.1	164.6	No	No	No	Quit smoking	No drinking	Yes	74.4	24.1	62	38.87096774	56.99702352	No
50535	55	Female	Non-Hispanic Black	42	141	2.14	2.375	59.23	1.356	82	4.6	137	392.6	5.72	6.75	1.24	24.28	69.5	169.2	No	No	No	Current smoking	Low drinking	No	19.7	72.3	37	195.4054054	114.6879101	No
50537	80	Male	Other Hispanic	44	70	6.78	2.3	116.69	1.324	74	4	139	321.2	6.38	4.45	1.47	24.94	65.7	162.3	Yes	No	No	Quit smoking	Low drinking	Yes	39	7.7	109	7.064220183	50.58995618	Yes
50551	76	Male	Non-Hispanic White	42	42	5.36	2.45	90.17	1.356	76	3.6	138	327.1	6.16	3.8	1.68	36.54	122.1	182.8	Yes	Yes	No	Quit smoking	Low drinking	Yes	76.5	82	85	96.47058824	71.06300769	No
50585	80	Male	Non-Hispanic White	45	91	5	2.2	105.2	1.162	73	3.6	137	386.6	5.16	5.33	1.63	20.39	56.8	166.9	Yes	No	No	Current smoking	No drinking	Yes	44	117.7	289	40.7266436	57.34583885	Yes
50703	61	Female	Mexican American	43	53	15.35	2.35	142.32	1.001	73	4.4	139	368.8	5.88	4.22	1.22	29.82	67.9	150.9	No	No	Yes	No smoking	No drinking	Yes	86.6	11.4	67	17.01492537	34.16190614	Yes
50710	80	Male	Non-Hispanic White	48	87	6.43	2.4	134.37	1.647	71	4.9	135	398.5	5.05	4.4	0.78	28.54	86.2	173.8	No	Yes	No	Quit smoking	Low drinking	No	94.4	1.9	68	2.794117647	42.65689976	No
50765	64	Female	Non-Hispanic Black	45	45	6.43	2.55	107.85	1.388	72	3.9	136	410.4	5.16	4.89	2.3	28.83	74	160.2	No	No	No	Quit smoking	No drinking	Yes	53	3.1	74	4.189189189	54.21465836	No
50780	59	Male	Non-Hispanic Black	40	88	4.28	2.3	90.17	0.904	75	3.7	141	315.2	5.38	5.74	1.45	30.83	86.5	167.5	No	No	No	No smoking	No drinking	Yes	20.8	656	138	475.3623188	92.80893653	No
50781	64	Male	Non-Hispanic White	45	74	5	2.225	83.98	1.162	68	4.3	137	350.9	5.61	5.02	1.16	34.62	113.8	181.3	Yes	No	No	Quit smoking	No drinking	No	75.1	66.1	117	56.4957265	84.25241752	No
50788	70	Female	Non-Hispanic White	40	50	6.07	2.475	90.17	1.259	67	4.3	140	243.9	5.72	4.11	1.76	22.16	58.3	162.2	Yes	No	No	Quit smoking	Low drinking	No	102	33.5	100	33.5	55.6852544	Yes
50813	56	Male	Non-Hispanic White	39	126	4.64	2.375	81.33	1.098	68	3.5	137	303.3	9.21	6.62	0.96	35.94	110.2	175.1	No	No	Yes	Current smoking	No drinking	Yes	54.8	85.4	65	131.3846154	92.64814732	No
50876	31	Female	Non-Hispanic White	43	92	1.79	2.325	75.14	1.066	71	3.6	137	487.7	6.72	5.07	0.83	33	96.5	171	Yes	Yes	No	Current smoking	Low drinking	Yes	49	51.1	152	33.61842105	91.29555715	No
50911	37	Male	Non-Hispanic White	48	54	5	2.35	53.04	1.356	73	4.1	138	374.7	13.71	8.4	1.6	27.72	90.2	180.4	No	No	Yes	Quit smoking	Low drinking	No	31.3	129	90	143.3333333	128.4442935	No
50942	71	Female	Non-Hispanic Black	42	68	3.93	2.375	72.49	1.13	70	3.5	145	404.5	7.49	7.78	1.5	32.05	89.8	167.4	No	No	No	No smoking	No drinking	No	58.4	49.3	85	58	83.43908882	Yes
50999	68	Male	Non-Hispanic White	40	52	11.42	2.45	143.21	1.259	63	4.7	144	392.6	5.11	3.54	1.55	24.91	69.4	166.9	Yes	No	No	Quit smoking	Low drinking	No	101	124.9	76	164.3421053	42.96784292	Yes
51014	55	Male	Non-Hispanic White	43	78	8.21	2.425	122.88	1.033	73	3.7	139	588.9	6.77	6.72	1.09	27.44	76.7	167.2	Yes	No	No	No smoking	No drinking	Yes	86.5	10.9	120	9.083333333	56.65028257	No
51048	62	Male	Non-Hispanic Black	52	64	6.78	2.7	107.85	1.259	85	4.3	137	398.5	5.61	4.89	1.84	14.2	46.2	180.4	No	No	No	Current smoking	Low drinking	No	75.1	159.6	360	44.33333333	73.18568023	No
51116	44	Female	Other Hispanic	46	73	22.49	2.4	240.45	1.453	81	4	139	511.5	4.83	5.53	2.25	25.29	55.7	148.4	No	No	No	Quit smoking	Low drinking	Yes	101	205	66	310.6060606	20.42036732	No
51180	68	Male	Mexican American	43	43	6.07	2.35	81.33	1.324	70	4.6	137	333.1	8.72	5.02	1.24	26.47	62.7	153.9	No	No	Yes	No smoking	Low drinking	No	65.1	94.2	109	86.42201835	85.15844471	No
51185	79	Male	Non-Hispanic Black	38	76	5.71	2.375	107.85	1.001	79	4.7	141	440.2	5.61	4.37	1.68	24.32	68	167.2	No	No	No	No smoking	Low drinking	Yes	40.3	360.5	215	167.6744186	64.94763453	No
51197	58	Male	Mexican American	44	118	4.64	2.45	91.94	1.195	83	4.9	133	368.8	8.22	4.84	2.28	26.55	83	176.8	Yes	No	Yes	No smoking	Low drinking	Yes	24.4	82	58	141.3793103	78.77010273	Yes
51273	59	Female	Non-Hispanic White	33	92	1.79	2.375	51.27	1.13	66	3.8	140	202.2	17.71	6.08	1.14	36.73	91.8	158.1	Yes	No	Yes	Current smoking	Low drinking	No	83.7	36.5	60	60.83333333	100.8885771	Yes
51280	73	Male	Mexican American	39	62	6.07	2.25	89.28	1.001	65	4.1	145	327.1	5.72	2.77	0.75	35.25	102.1	170.2	No	No	No	Quit smoking	No drinking	No	35.6	66	111	59.45945946	73.44612812	No
51282	69	Male	Other Hispanic	43	70	4.64	2.275	98.12	1.066	72	4	135	273.6	6.16	3.65	1.22	35.64	95.4	163.6	No	No	Yes	Quit smoking	Low drinking	No	51.6	16.3	53	30.75471698	67.3908558	No
51325	80	Male	Non-Hispanic White	37	87	9.64	2.225	116.69	1.066	55	4.1	142	267.7	7.16	4.47	1.42	22.15	73.2	181.8	No	No	No	Quit smoking	Low drinking	Yes	85.4	1511	69	2189.855072	50.58995618	No
51334	39	Female	Non-Hispanic White	38	97	5.36	2.3	54.81	1.162	69	4.5	139	297.4	4.44	4.84	1.66	24.28	65.3	164	No	Yes	No	No smoking	Low drinking	No	83.5	157.5	72	218.75	113.5868279	No
51340	58	Male	Other Hispanic	38	59	5	2.35	105.2	1.066	65	3.9	142	463.9	4.72	5.46	1.53	29.69	85.6	169.8	No	No	No	Quit smoking	Low drinking	Yes	66.5	97.7	174	56.14942529	66.92963292	Yes
51348	80	Male	Non-Hispanic White	41	77	7.14	2.325	125.53	1.195	73	4.1	139	458	5.33	5.9	2.17	28.15	80.5	169.1	No	Yes	No	Quit smoking	Low drinking	Yes	108	1.5	18	8.333333333	46.31499034	No
51411	80	Female	Non-Hispanic White	41	79	5.36	2.4	81.33	1.162	74	4.2	138	374.7	6.05	4.63	1.06	31.29	74.4	154.2	Yes	No	No	Quit smoking	Low drinking	No	60.2	5.1	40	12.75	58.80453465	No
51485	37	Male	Non-Hispanic White	43	60	4.28	2.35	81.33	1.195	68	3.7	140	380.7	6.22	5.12	0.67	35.97	107.9	173.2	Yes	No	No	Current smoking	No drinking	No	62	173.2	179	96.75977654	105.8768514	No
51497	54	Female	Non-Hispanic White	39	85	4.28	2.525	72.49	1.13	73	4.4	137	386.6	13.93	7.03	1.16	28.07	72.4	160.6	Yes	No	Yes	No smoking	Low drinking	Yes	89.5	123.5	204	60.53921569	81.12391334	No
51498	56	Female	Non-Hispanic White	50	73	1.79	2.45	81.33	1.033	76	4.3	136	303.3	5.38	5.22	2.95	20.65	56.9	166	Yes	No	No	Current smoking	Low drinking	No	57	1831	74	2474.324324	69.60314341	No
51512	80	Female	Non-Hispanic White	41	62	11.42	2.35	116.69	1.485	66	5	140	398.5	5.5	5.2	1.58	22.65	64.7	169	Yes	No	No	No smoking	Low drinking	Yes	83.3	2	33	6.060606061	38.00637226	Yes
51522	62	Female	Non-Hispanic White	38	67	6.07	2.425	90.17	1.162	67	3.3	140	463.9	5.11	5.97	1.63	26.51	72.6	165.5	No	No	No	No smoking	No drinking	Yes	151	1.1	39	2.820512821	58.90419432	No
51585	80	Male	Mexican American	44	119	5	2.55	103.43	1.421	66	4.2	140	368.8	4.88	7.5	2.28	20.16	56.9	168	No	No	No	Quit smoking	Low drinking	Yes	63.6	14.6	180	8.111111111	58.53309377	Yes
51654	66	Male	Non-Hispanic White	39	50	7.14	2.375	140.56	1.388	66	4.6	139	446.1	5.11	4.99	0.67	23.67	68	169.5	Yes	No	No	Quit smoking	Heavy drinking	Yes	120	5.4	121	4.462809917	44.57173953	No
51657	54	Male	Non-Hispanic White	41	54	5.71	2.3	137.02	0.84	68	3.8	143	553.2	5.27	6.41	1.16	26.03	74.7	169.4	Yes	No	No	No smoking	Low drinking	No	123	2	133	1.503759398	50.00883096	No
51783	42	Male	Other Hispanic	25	70	5.71	2.025	185.64	1.453	58	3.7	137	327.1	18.21	6.85	1.09	27.49	82	172.7	Yes	No	Yes	Quit smoking	Low drinking	Yes	10.8	4550	33	13787.87879	37.68804555	No
51795	32	Female	Non-Hispanic Black	43	69	2.86	2.35	83.98	1.388	69	3.6	140	184.4	4.61	3.85	1.14	22.74	61.9	165	No	Yes	No	Current smoking	Low drinking	No	22.5	42.3	137	30.87591241	91.85059418	No
51805	42	Female	Non-Hispanic Black	43	40	3.57	2.375	62.76	1.292	74	3.4	141	232	4.66	4.29	1.19	26.78	74.7	167	Yes	No	No	No smoking	Low drinking	No	41	311.5	184	169.2934783	121.7505552	No
51867	35	Female	Non-Hispanic White	42	106	3.57	2.275	68.95	1.388	67	3.7	139	309.3	4.55	3.8	1.27	21.02	65.2	176.1	Yes	No	No	No smoking	Low drinking	No	85.8	7.6	21	36.19047619	98.48537522	No
51908	43	Female	Other Hispanic	41	92	3.21	2.65	45.97	0.84	75	4.1	142	416.4	7.22	4.6	1.24	39.55	94.4	154.5	No	No	No	Quit smoking	Low drinking	No	42.1	29	79	36.70886076	117.0190939	No
52071	41	Male	Mexican American	45	102	5.36	2.425	66.3	1.195	77	4.4	139	386.6	5.33	6.52	0.91	36.54	104.6	169.2	No	No	No	Quit smoking	Low drinking	No	45.5	148.3	124	119.5967742	113.9414634	No
52088	79	Female	Non-Hispanic White	44	61	3.93	2.325	88.4	1.13	72	3.9	143	243.9	4.77	4.73	1.97	21.29	55.4	161.3	Yes	No	No	Quit smoking	Low drinking	No	148	4.4	68	6.470588235	53.54033103	Yes
52197	39	Male	Non-Hispanic White	41	58	3.21	2.3	68.07	1.098	73	3.5	136	261.7	9.66	3.85	0.88	40.66	130.7	179.3	No	No	Yes	Quit smoking	Low drinking	Yes	56.7	118.7	81	146.5432099	114.3104113	No
52221	65	Male	Non-Hispanic White	40	143	19.99	2.65	560.46	2.422	70	5.2	143	386.6	4.72	5.48	1.6	22.01	67.8	175.5	No	Yes	No	No smoking	Low drinking	Yes	76.4	125	109	114.6788991	8.430892388	No
52321	80	Female	Non-Hispanic White	45	45	8.93	2.375	82.21	1.162	70	3.8	142	309.3	6.44	4.81	1.58	24.93	59.9	155	Yes	No	No	Quit smoking	Low drinking	Yes	80	4	52	7.692307692	58.0409371	No
52517	54	Male	Non-Hispanic Black	41	68	2.5	2.275	83.1	1.227	77	3.6	139	297.4	4.66	4.63	2.51	26.08	79.7	174.8	Yes	No	No	Current smoking	Low drinking	Yes	15.1	82.5	174	47.4137931	106.1034698	No
52607	52	Male	Mexican American	48	86	5	2.35	86.63	1.033	81	4.2	140	297.4	5.72	5.07	0.98	31.62	83.5	162.5	Yes	No	No	No smoking	Low drinking	No	69.9	99.7	148	67.36486486	88.28093064	No
52619	78	Male	Non-Hispanic White	40	67	8.21	2.325	93.7	1.066	71	4.4	139	285.5	6.11	6	1.5	32.57	102.5	177.4	Yes	No	No	Quit smoking	Low drinking	Yes	68.4	159	159	100	66.88748984	No
52624	66	Female	Non-Hispanic White	42	33	6.07	2.35	106.08	1.227	66	4.5	140	285.5	3.39	4.32	0.72	36.75	94.9	160.7	No	No	Yes	Current smoking	No drinking	Yes	21.1	125	41	304.8780488	47.05553281	No
52678	36	Female	Mexican American	48	85	3.21	2.3	76.91	1.292	77	3.9	140	315.2	4.55	3.83	1.14	35.28	101	169.2	Yes	No	No	No smoking	Low drinking	No	39.2	116.2	186	62.47311828	85.70074364	No
52688	67	Male	Mexican American	44	141	5	2.475	97.24	0.936	85	3.9	138	428.3	6.49	5.74	0.91	29.16	89.6	175.3	Yes	No	No	Current smoking	No drinking	Yes	59.7	590	230	256.5217391	69.0962057	No
52691	80	Male	Non-Hispanic White	39	45	7.14	2.275	113.15	1.485	62	4.5	142	398.5	5.27	3.88	1.29	27.94	84.7	174.1	No	No	Yes	Quit smoking	Low drinking	Yes	34.5	6	47	12.76595745	52.50749902	No
52808	80	Male	Non-Hispanic White	43	78	7.85	2.475	81.33	1.324	63	3.9	141	315.2	7.27	2.82	1.03	26.22	74.7	168.8	No	Yes	Yes	Quit smoking	No drinking	Yes	91.9	75.4	162	46.54320988	78.27421179	No
52931	70	Male	Non-Hispanic White	44	55	8.93	2.375	115.8	1.001	73	4.2	138	535.3	5.33	4.42	1.14	34.25	104.4	174.6	Yes	No	No	Quit smoking	Low drinking	Yes	62.6	1.9	56	3.392857143	54.77276997	No
52971	80	Male	Non-Hispanic White	39	40	8.21	2.275	144.98	1.001	82	4.2	134	523.4	5.22	5.17	1.03	27	75.4	167.1	Yes	No	No	Quit smoking	Low drinking	No	67.8	14.6	89	16.40449438	38.91275449	No
53035	77	Male	Non-Hispanic White	43	62	6.43	2.35	116.69	1.13	69	3.7	138	487.7	6.44	4.16	0.93	28.42	83	170.9	Yes	No	No	Quit smoking	Low drinking	Yes	87	6.3	120	5.25	51.66739407	No
53043	78	Male	Non-Hispanic White	41	60	10.35	2.325	118.46	1.066	73	4.5	136	315.2	12.77	3.26	0.72	42.69	114.4	163.7	No	No	Yes	Quit smoking	Low drinking	Yes	64.8	110.5	79	139.8734177	50.38137174	No
53095	52	Female	Non-Hispanic White	42	103	4.64	2.375	51.27	1.324	80	3.5	138	356.9	5	6.03	1.6	33.52	82	156.4	Yes	No	No	Current smoking	Low drinking	Yes	61.6	78.1	84	92.97619048	105.973495	No
53110	55	Female	Other Race	44	57	7.5	2.4	97.24	1.13	72	3.8	139	333.1	7.38	5.51	1.86	23.34	58.7	158.6	No	No	No	No smoking	Low drinking	Yes	106	3.8	51	7.450980392	56.47488199	No
53117	36	Female	Non-Hispanic White	41	47	3.93	2.25	61	1.066	66	3.7	139	130.9	4.72	4.19	1.37	16.62	47.7	169.4	No	No	No	No smoking	No drinking	No	66.1	37.2	102	36.47058824	111.9942539	No
53155	23	Female	Non-Hispanic White	41	47	4.28	2.25	73.37	1.033	72	3.6	137	255.8	4.83	5.43	1.76	22.07	58	162.1	No	No	No	Current smoking	Low drinking	No	126	35	81	43.20987654	99.3934402	No
53195	80	Male	Non-Hispanic White	39	61	8.57	2.3	85.75	1.195	76	4.2	140	362.8	4.88	5.4	1.5	31.16	83.3	163.5	Yes	No	No	Quit smoking	Low drinking	Yes	90	222	72	308.3333333	73.42283667	No
53247	44	Female	Non-Hispanic White	43	48	3.21	2.225	63.65	1.13	71	3.4	140	243.9	4.05	7.03	1.16	28.32	72.5	160	Yes	No	No	No smoking	Low drinking	No	51.4	61.6	40	154	101.8456224	No
53254	29	Male	Mexican American	40	61	2.86	2.375	47.74	1.356	74	3.6	137	356.9	8.05	5.59	0.96	39.07	117.6	173.5	Yes	No	Yes	Current smoking	Low drinking	No	38.6	753.5	95	793.1578947	141.8819521	No
53291	52	Female	Non-Hispanic White	42	48	3.57	2.3	80.44	0.936	66	3.6	137	154.6	4.44	4.63	1.6	29.55	83.8	168.4	No	No	No	No smoking	Low drinking	No	66.6	309	39	792.3076923	72.53878875	No
53316	52	Female	Non-Hispanic White	38	53	5.36	2.25	105.2	0.969	70	3.4	137	452	5.27	4.47	1.03	41.75	103.3	157.3	Yes	No	No	Current smoking	No drinking	Yes	48	1250	141	886.5248227	52.44632556	No
53383	36	Female	Other Hispanic	36	44	2.5	2.25	56.58	1.13	71	3.6	137	261.7	3.72	6.47	1.91	20.34	52.6	160.8	No	No	No	No smoking	Low drinking	No	53.3	144.5	149	96.97986577	114.8005266	No
53404	54	Male	Non-Hispanic White	46	26	8.57	2.525	121.11	1.679	72	4.5	141	428.3	4.61	4.47	0.8	28.79	93.9	180.6	Yes	No	No	No smoking	Low drinking	No	126	2.4	67	3.582089552	58.05806533	No
53444	75	Female	Mexican American	40	94	4.28	2.4	76.02	1.195	79	4.3	136	475.8	6.11	4.42	1.91	21.07	46.6	148.7	Yes	No	No	Quit smoking	Low drinking	Yes	49.1	88.2	97	90.92783505	66.08082105	Yes
53585	43	Female	Non-Hispanic White	42	66	2.86	2.35	61	1.292	66	3.8	141	232	4.61	4.78	1.5	21.78	60.3	166.4	No	No	No	No smoking	No drinking	No	49.9	35	93	37.6344086	106.6204424	No
53606	45	Male	Non-Hispanic White	45	78	7.14	2.5	88.4	1.324	78	3.9	139	321.2	5.33	5.28	1.29	29.3	82	167.3	Yes	No	No	Current smoking	Low drinking	No	116	84.4	196	43.06122449	90.49289641	No
53652	30	Female	Mexican American	38	83	3.93	2.325	58.34	1.259	66	4	138	333.1	9.49	6.88	1.81	30.81	72.7	153.6	No	No	Yes	No smoking	Low drinking	Yes	50.8	395	45	877.7777778	118.5363761	No
53695	58	Male	Other Hispanic	44	46	5	2.45	83.1	1.033	90	4	140	618.6	5.94	6.13	2.33	28.75	77.6	164.3	No	No	No	No smoking	Low drinking	No	64.9	121.1	100	121.1	89.01089022	No
53756	75	Male	Non-Hispanic White	45	74	5.71	2.4	94.59	1.162	69	4.2	140	475.8	6.05	4.47	1.11	28.26	83.8	172.2	No	Yes	No	Quit smoking	No drinking	Yes	80.6	135	184	73.36956522	67.54091758	No
53832	80	Male	Non-Hispanic White	41	65	5.71	2.275	103.43	0.969	71	3.8	143	345	5.44	5.2	1.32	27.95	76	164.9	Yes	No	No	Quit smoking	Low drinking	Yes	55.6	13.9	202	6.881188119	58.53309377	No
53842	80	Female	Non-Hispanic White	34	107	5	2.3	114.92	1.001	65	4.7	135	404.5	13.1	6.23	1.01	33.02	85.6	161	Yes	No	No	Quit smoking	Low drinking	Yes	118	10.6	167	6.347305389	38.71442272	No
53879	78	Male	Non-Hispanic White	42	84	11.42	2.425	136.14	1.356	73	4.6	142	458	9.16	5.02	1.66	30.15	102.2	184.1	Yes	Yes	Yes	Quit smoking	Low drinking	Yes	114	21.8	78	27.94871795	42.5821061	No
53891	23	Female	Other Hispanic	44	38	3.57	2.4	63.65	1.421	70	3.4	139	237.9	4.66	3.9	1.86	19.03	49.5	161.3	No	No	No	No smoking	Low drinking	No	98.2	61.3	115	53.30434783	118.034278	No
53963	47	Female	Non-Hispanic Black	47	45	2.86	2.45	64.53	1.485	77	3.1	137	297.4	5.72	6.15	1.14	26.14	69.2	162.7	No	No	Yes	No smoking	No drinking	No	39.8	24.8	80	31	113.6661626	No
53996	71	Male	Non-Hispanic Black	42	58	9.28	2.425	187.41	1.13	72	3.4	145	469.9	5.44	3.9	0.7	27.61	86.4	176.9	No	No	No	Current smoking	No drinking	Yes	111	62	177	35.02824859	35.2239722	No
54011	80	Female	Non-Hispanic White	39	54	7.85	2.525	99.89	1.227	71	4.1	140	404.5	7.11	5.9	1.11	25.88	64.2	157.5	Yes	No	No	Quit smoking	No drinking	Yes	72.2	5.7	80	7.125	45.86257792	No
54024	80	Male	Non-Hispanic White	43	95	3.93	2.3	102.54	1.13	77	3.7	139	333.1	4.66	4.37	1.32	20.01	61.5	175.3	No	No	No	No smoking	No drinking	No	107	159.5	129	123.6434109	59.14369822	Yes
54033	67	Male	Non-Hispanic Black	40	64	5.71	2.325	128.18	1.195	75	3.8	142	356.9	4.39	5.4	1.47	29.97	97.2	180.1	No	No	No	Quit smoking	No drinking	Yes	23.5	29.7	460	6.456521739	57.34393311	No
54051	70	Male	Non-Hispanic White	46	66	9.28	2.325	114.92	1.421	75	5.4	139	535.3	5.11	3.65	0.93	29.45	79.6	164.4	Yes	No	No	Quit smoking	No drinking	No	94.3	3.7	49	7.551020408	55.28256541	No
54057	21	Female	Other Hispanic	42	58	6.07	2.15	56.58	1.388	68	3.4	137	190.3	3.55	5.82	1.78	15.64	45	169.6	No	No	No	Current smoking	Low drinking	No	34.1	150	144	104.1666667	127.5572515	No
54064	42	Male	Other Hispanic	41	72	3.21	2.175	67.18	1.033	71	3.7	133	267.7	4.83	5.53	1.22	32.1	72.9	150.7	No	Yes	No	Current smoking	Low drinking	Yes	48.2	26.8	88	30.45454545	112.5296154	No
54077	71	Female	Non-Hispanic White	47	77	6.78	2.35	87.52	1.356	78	4.2	139	475.8	5.94	4.89	1.24	29.64	77.3	161.5	Yes	No	No	No smoking	Low drinking	Yes	114	12.5	17	73.52941176	57.32764666	No
54133	43	Female	Other Race	39	103	3.57	2.325	59.23	1.227	71	4.2	136	237.9	17.82	5.3	0.88	40	112.9	168	Yes	No	Yes	Current smoking	No drinking	Yes	62.5	17.9	49	36.53061224	107.6572349	No
54137	55	Male	Non-Hispanic White	46	54	5	2.5	69.84	1.066	78	4.6	138	434.2	5.11	5.4	1.14	30.56	98.9	179.9	Yes	No	No	Quit smoking	Low drinking	No	55.6	45.3	137	33.06569343	101.0873279	No
54153	70	Female	Non-Hispanic Black	41	102	5	2.375	91.05	0.872	73	4.2	141	321.2	5.66	4.47	1.19	30.87	75.9	156.8	No	No	No	Quit smoking	No drinking	Yes	23.2	119.7	91	131.5384615	63.78242795	No
54164	36	Female	Non-Hispanic Black	41	89	3.57	2.35	62.76	1.001	70	4.2	140	279.6	5.66	5.28	1.11	48.97	131.7	164	No	No	No	Current smoking	No drinking	No	53.2	218.5	239	91.42259414	126.9917358	No
54173	47	Male	Non-Hispanic White	46	50	6.43	2.4	88.4	1.292	75	4	140	398.5	4.66	5.53	1.24	35.61	117.3	181.5	No	No	No	Quit smoking	Low drinking	No	55.5	50.8	140	36.28571429	89.23043001	No
54348	80	Male	Non-Hispanic White	34	148	11.07	2.3	829.19	1.13	62	4.4	141	279.6	5.27	5.43	0.88	26.68	67.8	159.4	Yes	No	No	Quit smoking	No drinking	Yes	30.2	56	53	105.6603774	4.725469394	No
54355	80	Male	Non-Hispanic White	41	79	28.92	2.3	222.77	1.776	74	4.4	138	654.3	9.49	3.62	1.63	35.23	100.5	168.9	Yes	No	Yes	No smoking	Low drinking	No	67.7	26.9	66	40.75757576	23.14967682	No
54358	62	Female	Non-Hispanic Black	43	65	10	2.55	68.07	1.162	74	3.5	143	505.6	6.55	4.73	2.09	40.09	101.1	158.8	Yes	No	No	Quit smoking	Low drinking	Yes	30.9	72	110	65.45454545	95.90913563	Yes
54401	52	Male	Mexican American	32	74	9.64	2.125	149.4	1.001	58	4.5	134	350.9	19.1	3.96	1.27	24.59	72	171.1	Yes	No	Yes	No smoking	No drinking	No	60.6	3300	206	1601.941748	45.68190459	No
54406	46	Male	Non-Hispanic Black	48	52	3.21	2.3	70.72	1.518	82	4	144	475.8	3.44	8.9	4.63	23.39	65.7	167.6	No	No	No	Quit smoking	Low drinking	No	40.1	486	240	202.5	124.1628481	No
54470	67	Male	Non-Hispanic Black	37	166	5	2.4	125.53	1.098	75	4.5	138	707.8	6.61	3.85	1.68	36.94	132.8	189.6	No	No	Yes	Current smoking	Low drinking	Yes	101	32.3	174	18.56321839	58.8118422	No
54485	31	Female	Non-Hispanic Black	38	55	2.86	2.35	65.42	1.162	75	4.1	138	267.7	4.61	4.91	1.55	24.36	61.2	158.5	No	No	No	No smoking	Low drinking	No	103	270	138	195.6521739	125.1121281	No
54523	68	Female	Mexican American	36	53	3.93	2.25	54.81	1.162	64	3.6	139	202.2	7.55	4.27	1.78	27.77	61	148.2	Yes	Yes	Yes	No smoking	Low drinking	No	90.4	39.5	101	39.10891089	92.65229422	No
54532	61	Female	Non-Hispanic White	44	56	3.93	2.35	62.76	1.324	76	4.1	140	321.2	6.16	4.81	1.53	27.31	73.1	163.6	No	No	No	No smoking	Low drinking	No	85.7	19.7	39	50.51282051	91.92279813	No
54542	49	Male	Other Race	40	41	7.5	2.225	129.95	1.066	65	3.8	140	327.1	5.33	6.18	1.14	22.28	66.6	172.9	No	No	No	No smoking	Low drinking	No	68.7	336	117	287.1794872	55.22361406	No
54548	27	Female	Other Hispanic	39	67	3.57	2.35	46.85	1.292	66	4.5	141	190.3	4.94	3.96	0.93	30.65	72.5	153.8	No	No	No	No smoking	Low drinking	No	26.8	32.9	65	50.61538462	130.1209107	No
54551	47	Male	Mexican American	47	58	5.36	2.45	66.3	1.098	77	4.5	139	333.1	11.05	4.47	1.01	41.63	129.7	176.5	Yes	No	Yes	No smoking	Low drinking	Yes	54.1	100.5	130	77.30769231	109.2388914	No
54574	66	Female	Non-Hispanic White	39	38	8.21	2.225	99.89	1.227	58	4	141	303.3	4.94	3.57	1.55	37.58	102.8	165.4	No	Yes	No	No smoking	Low drinking	No	97.5	0.5	43	1.162790698	50.60215163	No
54607	70	Male	Mexican American	40	57	6.78	2.25	88.4	1.162	69	3.3	141	356.9	5.88	5.38	1.29	34.32	94.8	166.2	No	No	No	Quit smoking	No drinking	Yes	57.9	130.5	258	50.58139535	75.91816482	No
54644	31	Female	Other Hispanic	42	111	3.93	2.325	38.01	1.195	81	3.4	133	249.8	12.49	3.93	0.85	31.28	77.2	157.1	No	No	Yes	No smoking	Low drinking	No	34	22.9	36	63.61111111	135.5250972	No
54661	26	Female	Other Hispanic	41	32	2.5	2.425	61.88	1.033	71	3.5	141	279.6	3.94	4.84	1.37	21.47	56.2	161.8	No	No	No	No smoking	Low drinking	No	91.1	21.4	25	85.6	119.5769169	No
54725	62	Male	Non-Hispanic White	44	49	3.57	2.5	68.07	1.162	70	4	139	392.6	6.72	8.56	0.59	31.69	84.5	163.3	No	No	No	Current smoking	Low drinking	Yes	49.7	38.5	116	33.18965517	97.25647003	No
54738	67	Male	Non-Hispanic White	40	87	8.21	2.35	107.85	1.098	71	4.8	135	356.9	12.1	3.36	0.85	35.77	114.6	179	Yes	No	Yes	Quit smoking	Low drinking	Yes	46.1	3850	298	1291.946309	60.96617106	No
54760	75	Male	Non-Hispanic White	44	56	2.86	2.425	107.85	0.904	73	3.6	141	321.2	7.16	3.96	1.22	36.8	96.7	162.1	Yes	No	Yes	Quit smoking	No drinking	Yes	52.1	6	121	4.958677686	57.63455022	Yes
54834	75	Female	Non-Hispanic White	40	102	1.79	2.375	114.04	1.292	75	3.7	137	416.4	4.83	4.86	1.68	13.18	33.2	158.7	Yes	No	No	Current smoking	No drinking	No	69.2	73	168	43.45238095	40.47446328	Yes
54866	67	Male	Other Race	46	68	4.28	2.35	83.1	1.066	76	3.9	133	356.9	7.66	3.98	1.22	31.6	93.6	172.1	No	No	Yes	Quit smoking	Low drinking	Yes	50.2	42.5	124	34.27419355	83.5576815	No
54917	20	Male	Non-Hispanic White	50	57	4.28	2.5	80.44	1.227	79	3.6	138	463.9	5.11	5.87	0.78	32.36	106.6	181.5	No	No	No	No smoking	Low drinking	No	45.9	107.6	188	57.23404255	120.8933002	No
54932	55	Male	Mexican American	42	84	5	2.325	73.37	1.066	77	3.8	135	315.2	15.27	7.78	1.42	33.9	80.7	154.3	No	No	Yes	No smoking	Low drinking	No	39.6	50.3	108	46.57407407	99.05590162	No
54935	60	Male	Non-Hispanic White	44	45	5	2.325	101.66	1.001	72	3.7	138	303.3	4.66	4.63	0.88	25.1	81.6	180.3	No	No	No	Quit smoking	Low drinking	Yes	70.8	134.5	108	124.537037	68.78116495	No
55018	67	Male	Non-Hispanic White	43	69	3.57	2.325	89.28	1.13	65	3.8	143	428.3	5	5.15	1.76	23.61	75.9	179.3	Yes	No	No	No smoking	Low drinking	Yes	29.5	33.8	95	35.57894737	76.60787486	No
55044	79	Female	Non-Hispanic White	39	79	7.85	2.35	103.43	1.195	70	4.4	140	345	6.27	6.23	1.6	26.46	75.3	168.7	Yes	Yes	No	Quit smoking	Low drinking	No	68.1	18.8	172	10.93023256	44.28374542	No
55076	80	Female	Non-Hispanic White	41	56	3.93	2.4	61	1.292	72	4.3	141	208.2	5.5	6.9	2.28	22.16	54.9	157.4	No	No	No	No smoking	Low drinking	No	92.4	26.4	68	38.82352941	82.21719853	Yes
55138	44	Female	Non-Hispanic Black	39	50	2.86	2.375	80.44	1.098	75	3.9	137	356.9	5.38	5.74	1.71	27.84	71	159.7	No	No	No	No smoking	Low drinking	No	21.9	21.2	67	31.64179104	88.93234569	No
55174	70	Female	Non-Hispanic Black	43	73	14.28	2.475	164.42	1.388	71	4.7	140	452	7.66	5.25	1.29	36.13	90.3	158.1	No	No	Yes	Quit smoking	Low drinking	Yes	55.6	135.6	122	111.147541	31.21620486	Yes
55208	48	Male	Mexican American	49	91	4.28	2.475	78.68	1.001	76	3.8	139	398.5	8.72	6.96	0.93	22.71	69.4	174.8	No	No	Yes	No smoking	Low drinking	Yes	59.7	45.3	82	55.24390244	101.1061141	No
55224	33	Male	Other Race	38	94	7.14	2.35	121.99	1.162	88	3.3	134	588.9	18.87	5.15	1.24	34.43	120.4	187	No	No	Yes	No smoking	Low drinking	Yes	24.9	3860	115	3356.521739	66.69752087	No
55301	80	Female	Non-Hispanic White	37	69	7.14	2.175	88.4	1.97	63	3.8	142	422.3	5.05	6.83	1.91	22.75	56.8	158	No	No	Yes	Quit smoking	Low drinking	Yes	98.7	1.3	26	5	53.16554871	Yes
55333	31	Female	Non-Hispanic Black	45	43	2.14	2.375	64.53	1.485	86	3.2	142	446.1	2.89	5.51	1.91	20.71	52.5	159.2	No	No	No	Current smoking	Low drinking	Yes	21.4	164.6	246	66.91056911	127.1871461	No
55345	35	Female	Non-Hispanic White	42	54	2.14	2.475	51.27	1.259	76	4.1	142	160.6	5.33	4.73	1.66	18.12	51.2	168.1	No	No	No	Current smoking	Low drinking	No	32.3	15	20	75	119.4153163	No
55375	34	Female	Non-Hispanic Black	42	89	3.21	2.35	77.79	1.195	69	3.8	142	345	4.11	4.91	1.68	41.09	118.2	169.6	Yes	No	No	No smoking	No drinking	Yes	42.6	81	262	30.91603053	99.35020219	No
55413	71	Male	Non-Hispanic White	38	56	6.43	2.225	127.3	0.969	67	4.2	140	380.7	7.33	3.54	1.16	29.53	99	183.1	Yes	No	Yes	No smoking	Low drinking	No	71.5	23.7	124	19.11290323	48.51038225	No
55486	22	Male	Mexican American	41	99	3.57	2.25	72.49	1.13	74	3.8	137	529.4	5.11	5.79	1.06	28.03	77.8	166.6	No	No	No	Current smoking	Low drinking	No	50.8	344	190	181.0526316	125.5216841	No
55540	20	Female	Non-Hispanic Black	45	74	3.93	2.45	60.11	1.582	75	3.8	140	303.3	5.33	4.34	1.24	35.01	92	162.1	No	No	No	No smoking	Low drinking	No	30.8	76.7	175	43.82857143	145.9409334	No
55555	58	Male	Non-Hispanic Black	39	53	4.28	2.275	102.54	1.485	72	3.8	138	475.8	4.94	3.18	1.06	35.86	118.4	181.7	No	No	Yes	No smoking	Low drinking	Yes	32.8	136	269	50.55762082	80.00340039	No
55571	25	Female	Other Hispanic	43	74	8.21	2.35	94.59	1.033	72	3.8	143	232	3.77	4.63	1.55	21.93	50	151	No	No	No	No smoking	Low drinking	Yes	88.4	70.7	126	56.11111111	72.09358895	No
55572	80	Female	Non-Hispanic White	41	57	7.85	2.275	145.86	1.518	73	4.6	129	428.3	8.38	4.55	1.73	25.48	67.7	163	Yes	No	No	Quit smoking	Low drinking	Yes	97	18.9	98	19.28571429	29.0196528	Yes
55698	80	Male	Non-Hispanic Black	37	49	8.57	2.275	154.7	1.098	69	4.2	137	481.8	9.88	3.88	1.27	31.58	97.6	175.8	No	No	Yes	Quit smoking	Low drinking	Yes	45.6	20.5	60	34.16666667	41.69544578	No
55736	79	Male	Non-Hispanic White	47	57	9.64	2.375	144.09	1.356	70	5.4	140	398.5	4.27	4.53	1.29	26.05	87.9	183.7	No	No	No	Quit smoking	Low drinking	Yes	116	8.6	101	8.514851485	39.4779074	No
55768	48	Male	Other Hispanic	39	61	3.57	2.375	126.41	1.259	72	3.8	140	356.9	7.49	4.68	0.91	33.9	108	178.5	No	No	No	No smoking	No drinking	Yes	50	9.6	325	2.953846154	57.49908915	No
55779	59	Female	Mexican American	44	98	6.07	2.35	67.18	1.13	77	4	140	350.9	3.72	4.99	1.58	27.91	66.8	154.7	No	No	No	No smoking	Low drinking	Yes	62.4	132	163	80.98159509	85.86030938	Yes
55798	80	Female	Non-Hispanic White	47	69	5.36	2.45	80.44	1.453	77	4.8	141	398.5	6.61	4.53	1.03	26.66	69.7	161.7	No	No	Yes	No smoking	Low drinking	Yes	66.5	4.3	50	8.6	59.58668945	No
55813	45	Male	Non-Hispanic White	47	77	2.86	2.325	105.2	0.936	72	4	140	440.2	5.88	5.38	1.34	23.81	68.4	169.5	No	No	No	Current smoking	Low drinking	No	77.1	284.5	280	101.6071429	73.3294137	No
55844	52	Female	Non-Hispanic White	44	95	0.71	2.4	59.23	1.679	78	4.3	137	327.1	5.77	5.9	3.36	23.53	65.3	166.6	Yes	Yes	No	Current smoking	Low drinking	Yes	18	62.7	114	55	101.061667	No
55875	80	Male	Non-Hispanic White	41	99	9.64	2.375	109.62	1.388	67	4.4	141	398.5	7.66	3.1	0.8	25.16	76	173.8	Yes	No	No	Quit smoking	No drinking	Yes	137	13.1	128	10.234375	54.56213663	No
55887	80	Female	Non-Hispanic White	37	73	9.28	2.375	89.28	1.518	68	4.6	140	321.2	5.83	4.63	1.55	26.77	69.3	160.9	Yes	Yes	No	No smoking	Low drinking	No	128	74.7	103	72.52427184	52.5298015	No
55965	63	Female	Non-Hispanic Black	49	51	4.64	2.45	53.04	1.195	81	4.2	139	333.1	7.83	5.77	1.06	25.63	73.2	169	No	No	No	No smoking	Low drinking	Yes	75.4	43.5	48	90.625	112.4290331	Yes
55980	55	Male	Non-Hispanic White	45	107	6.07	2.475	97.24	1.195	72	4.6	141	356.9	5.22	5.43	1.16	31.64	102.4	179.9	Yes	Yes	No	Current smoking	Low drinking	No	81.7	123.2	155	79.48387097	75.17323111	No
55998	80	Female	Non-Hispanic White	42	31	10.71	2.325	93.7	1.162	69	3.8	138	226	4.44	4.32	1.73	22.4	48.4	147	Yes	Yes	No	No smoking	Low drinking	Yes	75.8	7.1	62	11.4516129	49.54907025	Yes
56025	80	Female	Non-Hispanic White	43	79	7.85	2.4	80.44	1.292	80	4.4	142	208.2	4.77	5.02	1.6	24.38	62.5	160.1	Yes	No	No	Quit smoking	Low drinking	No	88.6	13.6	71	19.15492958	59.58668945	Yes
56053	32	Male	Non-Hispanic White	46	64	4.28	2.325	80.44	1.098	74	3.9	138	398.5	4.44	5.84	1.42	24.75	83.7	183.9	Yes	No	No	No smoking	Low drinking	No	50.2	61.4	111	55.31531532	111.1202514	No
56057	60	Female	Mexican American	42	89	6.43	2.5	68.07	1.13	74	3.9	142	297.4	4.94	6.78	1.27	35.28	81.2	151.7	Yes	No	No	Current smoking	Low drinking	No	53.5	86	163	52.7607362	83.92242875	No
56090	61	Female	Mexican American	45	45	6.07	2.275	85.75	1.227	72	3.1	138	410.4	5.72	4.42	0.93	25.78	62.5	155.7	No	No	No	Quit smoking	No drinking	Yes	61.2	224	110	203.6363636	63.03584115	Yes
56163	61	Male	Mexican American	41	86	6.78	2.325	91.94	0.678	72	3.9	139	350.9	16.49	4.94	1.11	27.69	74.2	163.7	No	No	Yes	No smoking	Low drinking	No	38	803	100	803	77.12748276	No
56215	36	Male	Non-Hispanic White	48	47	4.28	2.4	73.37	1.227	72	5	138	315.2	5.61	5.74	1.89	22.33	65	170.6	No	No	No	Current smoking	Low drinking	No	104	117	129	90.69767442	113.1995327	No
56277	80	Female	Non-Hispanic White	43	42	6.07	2.275	108.73	1.453	71	4.6	136	374.7	4.94	4.76	1.37	30.22	85.2	167.9	Yes	No	No	No smoking	Low drinking	Yes	97.3	20.7	120	17.25	41.39377369	No
56308	43	Female	Mexican American	36	89	2.86	2.225	47.74	1.066	73	4.3	136	267.7	4.5	4.47	1.29	32.5	74.1	151	No	Yes	No	No smoking	Low drinking	No	63.5	26.5	81	32.71604938	115.5751017	No
56348	80	Male	Non-Hispanic White	43	57	6.07	2.525	107.85	1.195	73	4.1	142	309.3	5.05	4.81	1.66	22.61	67.5	172.8	Yes	No	No	No smoking	Low drinking	No	102	8.4	108	7.777777778	55.64538489	No
56365	58	Female	Other Hispanic	36	68	3.93	2.175	65.42	1.033	70	3.8	135	255.8	5.44	5.38	1.84	24.35	60.7	157.9	Yes	No	No	Current smoking	Low drinking	No	34.7	53.5	52	102.8846154	89.29881271	No
56377	67	Female	Non-Hispanic White	42	56	5.71	2.425	91.05	1.195	71	3.6	142	380.7	5.16	5.38	1.76	29.94	83.4	166.9	Yes	No	No	Quit smoking	Low drinking	Yes	90.5	25	70	35.71428571	56.20434173	No
56379	80	Male	Non-Hispanic White	43	43	6.43	2.625	121.11	1.195	72	4.1	142	291.5	5.27	3.98	1.14	25.07	64.9	160.9	Yes	No	No	Quit smoking	No drinking	No	96.4	15.6	179	8.715083799	48.36631729	Yes
56543	51	Male	Mexican American	42	59	6.07	2.25	143.21	1.356	69	4.3	143	416.4	5.88	5.46	0.8	35.28	91.1	160.7	Yes	No	Yes	Current smoking	Low drinking	No	60.4	4.7	192	2.447916667	48.41794216	No
56570	52	Female	Mexican American	45	147	5	2.45	97.24	1.227	79	4.1	142	303.3	5.5	4.47	1.34	30.38	68	149.6	No	No	No	No smoking	No drinking	Yes	84.9	14.4	110	13.09090909	57.67765389	Yes
56599	70	Male	Other Hispanic	44	84	6.78	2.375	101.66	0.969	70	3.4	136	374.7	11.82	3.88	1.09	31.91	102.8	179.5	No	Yes	Yes	No smoking	Low drinking	Yes	51.2	2650	162	1635.802469	64.11534923	No
56624	34	Male	Mexican American	44	160	3.93	2.4	66.3	1.098	80	4.1	138	279.6	6.77	5.69	1.76	28.59	80.8	168.1	No	No	No	Current smoking	Low drinking	No	36.4	64	100	64	119.6842641	No
56627	80	Female	Non-Hispanic White	46	91	17.85	2.35	127.3	1.324	69	4.3	139	487.7	6.83	4.63	1.01	28.69	78.5	165.4	Yes	No	No	No smoking	No drinking	Yes	57.7	2.4	83	2.891566265	34.21133706	No
56632	79	Male	Mexican American	47	76	4.64	2.3	99.01	1.421	72	3.9	139	333.1	5.33	5.17	1.4	26.24	75.3	169.4	No	No	No	Quit smoking	No drinking	Yes	57	19.7	48	41.04166667	62.14187435	No
56710	71	Female	Non-Hispanic White	43	53	3.57	2.3	88.4	0.936	71	3.9	143	249.8	5.33	5.95	1.81	26.54	67.1	159	No	No	No	Quit smoking	Low drinking	Yes	81	5	66	7.575757576	56.63528158	Yes
56738	80	Male	Non-Hispanic White	43	68	9.28	2.4	111.38	1.388	66	5.7	140	362.8	4.55	3.98	1.01	25.87	78.4	174.1	No	No	No	Quit smoking	No drinking	Yes	48.3	14.2	93	15.2688172	53.51680739	No
56755	40	Female	Other Hispanic	41	55	3.21	2.45	61.88	0.969	70	4	140	267.7	4.88	4.34	0.88	32.22	87.5	164.8	No	No	No	No smoking	Low drinking	No	53.1	11.5	30	38.33333333	108.3769265	No
56784	72	Male	Non-Hispanic White	46	62	3.57	2.325	68.07	1.227	69	3.5	142	368.8	6.11	4.5	1.91	31.11	97.8	177.3	No	No	No	Quit smoking	Low drinking	Yes	106	133.5	166	80.42168675	90.6590132	No
56835	60	Female	Non-Hispanic Black	40	69	5.36	2.425	85.75	1.324	80	3.7	141	416.4	5.44	4.53	1.47	28.76	69.8	155.8	Yes	No	No	Current smoking	Low drinking	Yes	52.1	37.6	89	42.24719101	73.57355477	No
56837	76	Male	Non-Hispanic White	45	82	4.64	2.45	75.14	1.033	76	4.1	138	297.4	7.27	3.52	1.5	27.85	94.1	183.8	No	No	Yes	No smoking	Low drinking	No	63	91	92	98.91304348	84.63782439	Yes
56878	73	Female	Non-Hispanic White	41	41	8.21	2.3	100.78	1.227	61	4.2	140	398.5	5.33	5.66	2.12	27.59	71.7	161.2	No	No	No	No smoking	Low drinking	Yes	72.8	21	70	30	47.66368281	No
56891	80	Female	Mexican American	42	50	8.21	2.325	46.85	1.388	74	4.2	139	196.3	5.27	3.78	1.58	17.68	44.3	158.3	Yes	No	No	No smoking	Low drinking	No	55.4	27.5	75	36.66666667	89.67208429	Yes
56943	60	Female	Non-Hispanic Black	42	90	5.36	2.475	106.96	1.259	72	3.8	140	297.4	5.61	5.2	1.58	27.53	75.4	165.5	No	No	No	Current smoking	No drinking	Yes	63.2	14.4	85	16.94117647	56.31722589	No
56955	80	Female	Non-Hispanic White	39	68	2.86	2.475	81.33	1.356	64	4.1	141	309.3	5.61	5.43	0.88	26.78	65	155.8	No	No	No	No smoking	No drinking	Yes	83.8	20.3	107	18.97196262	58.80453465	Yes
56958	73	Male	Other Hispanic	45	29	7.14	2.375	135.25	1.356	63	4.1	139	374.7	4.83	4.32	0.98	36.55	102.8	167.7	Yes	No	No	Current smoking	No drinking	Yes	69.7	23.6	153	15.4248366	44.45304415	No
56963	74	Male	Non-Hispanic White	45	73	5.36	2.35	106.96	1.324	75	3.7	141	422.3	6.27	5.25	1.03	25.87	92.5	189.1	Yes	No	No	No smoking	No drinking	Yes	60.4	5.1	165	3.090909091	58.62126456	No
56983	39	Male	Non-Hispanic White	44	68	6.78	2.375	94.59	0.775	71	3.9	143	261.7	5.27	6.49	1.01	27.2	89	180.9	No	No	No	No smoking	Low drinking	No	73	251.5	94	267.5531915	86.97491453	No
56988	63	Female	Non-Hispanic White	37	66	3.93	2.35	79.56	1.615	68	4.8	142	356.9	4.66	4.37	0.93	40.47	97.1	154.9	Yes	No	Yes	No smoking	Low drinking	No	73.2	73	58	125.862069	68.04776761	No
57047	68	Male	Mexican American	40	115	3.93	2.325	65.42	1.162	76	4	138	440.2	4.33	6.13	0.85	33.37	86.5	161	No	No	No	Quit smoking	No drinking	Yes	81.1	106.5	196	54.33673469	94.77797926	No
57062	71	Male	Mexican American	45	72	3.93	2.5	94.59	1.324	74	4.1	139	350.9	11.16	5.02	1.03	30.98	79.1	159.8	Yes	No	Yes	No smoking	No drinking	No	74	42.1	74	56.89189189	69.46562739	No
57063	78	Female	Non-Hispanic Black	42	69	5.71	2.475	110.5	1.259	73	4	140	380.7	4.5	5.4	2.04	30.17	78.2	161	No	No	No	No smoking	No drinking	Yes	75.4	14.6	204	7.156862745	47.71457214	No
57089	35	Female	Other Hispanic	43	104	4.28	2.3	52.16	1.13	76	3.4	141	237.9	4.61	3.98	0.96	30.35	77.4	159.7	No	No	No	No smoking	Low drinking	No	27.8	152.5	207	73.67149758	118.7456014	No
57095	61	Male	Mexican American	44	110	6.78	2.275	79.56	1.066	78	3.5	132	220.1	20.71	5.2	1.78	22.6	68.1	173.6	No	No	Yes	No smoking	Low drinking	No	40.1	16.2	40	40.5	91.85932945	No
57111	57	Male	Mexican American	38	58	6.43	2.175	75.14	0.969	63	4.2	135	362.8	11.05	3.9	1.19	28.86	103.3	189.2	No	No	Yes	Quit smoking	Low drinking	No	68.5	116	118	98.30508475	96.72277986	No
57193	78	Male	Mexican American	40	80	5	2.325	131.72	0.872	74	3.9	140	350.9	7.05	5.64	0.96	26.48	70.7	163.4	No	No	No	No smoking	No drinking	Yes	77.3	19	77	24.67532468	44.31568743	No
57223	76	Male	Non-Hispanic White	44	47	7.14	2.35	104.31	1.259	71	4.6	139	392.6	4.83	4.97	1.37	23	69.3	173.6	No	Yes	No	Quit smoking	Low drinking	No	87.2	8.6	119	7.226890756	59.58484932	No
57404	24	Female	Non-Hispanic White	41	82	3.93	2.275	48.62	1.227	64	3.8	139	243.9	4.27	3.83	1.14	19.64	48.9	157.8	Yes	No	No	Current smoking	No drinking	No	65.1	210	66	318.1818182	131.2824838	No
57450	76	Male	Non-Hispanic White	45	105	6.78	2.4	105.2	1.066	68	4.4	140	446.1	4.83	3.34	1.27	22.36	72.6	180.2	Yes	No	No	No smoking	Low drinking	Yes	71.8	2.5	123	2.032520325	58.98002007	No
57512	55	Female	Mexican American	40	56	6.78	2.425	61.88	1.388	72	4.3	140	350.9	5.5	3.93	0.98	30.83	67.8	148.3	Yes	No	Yes	No smoking	Low drinking	Yes	48.9	37.1	43	86.27906977	97.53838443	No
57560	61	Male	Mexican American	45	110	4.28	2.4	118.46	1.227	77	3.8	139	487.7	6.61	4.78	1.14	28.12	87.7	176.6	No	No	No	Quit smoking	Low drinking	Yes	106	12.9	249	5.180722892	56.77181299	No
57598	42	Female	Mexican American	41	186	15.71	2.275	244.87	1.195	71	3.3	135	208.2	9.77	5.22	2.33	42.9	105.6	156.9	Yes	Yes	Yes	Quit smoking	Low drinking	Yes	75	15.9	44	36.13636364	20.25819826	No
57601	41	Male	Non-Hispanic Black	44	103	6.43	2.425	111.38	1.098	75	3.8	139	321.2	5.5	6.03	1.55	32.36	100	175.8	No	No	No	No smoking	Low drinking	Yes	49.7	68.7	160	42.9375	81.57422225	No
57636	80	Male	Non-Hispanic White	40	64	11.42	2.275	160	1.55	71	4.6	137	440.2	4.66	5.35	1.6	28.14	72.3	160.3	No	No	No	Quit smoking	Low drinking	No	45.3	16.1	112	14.375	34.53860473	Yes
57691	55	Male	Non-Hispanic Black	43	51	8.21	2.45	139.67	1.195	78	3.8	140	636.4	4.44	4.65	0.96	27.05	80.3	172.3	No	No	No	No smoking	Low drinking	Yes	35	56.9	122	46.63934426	56.23594422	No
57720	60	Male	Mexican American	46	63	4.28	2.325	68.95	1.066	74	3.9	139	279.6	6.49	2.79	0.83	34.6	97.3	167.7	No	No	Yes	No smoking	Low drinking	Yes	75.5	27.6	62	44.51612903	98.11079887	No
57740	63	Female	Non-Hispanic White	46	88	5.71	2.625	100.78	1.421	73	3.7	140	362.8	5.05	5.64	1.66	31.89	84.2	162.5	No	No	No	Quit smoking	Low drinking	Yes	73.4	14	161	8.695652174	51.13227439	No
57744	55	Male	Mexican American	41	110	6.43	2.225	73.37	1.356	68	4.4	138	434.2	9.38	4.01	0.83	29.4	81.1	166.1	No	No	Yes	No smoking	Low drinking	Yes	58.1	201.5	100	201.5	99.05590162	No
57802	76	Male	Non-Hispanic White	42	46	8.57	2.375	111.38	0.549	80	3.8	140	237.9	10.82	4.42	1.34	23.48	66.6	168.4	Yes	Yes	Yes	No smoking	Low drinking	Yes	92.6	6.2	65	9.538461538	55.0418729	No
58004	78	Male	Non-Hispanic White	44	52	6.43	2.375	107.85	1.259	72	4.3	141	232	4.61	4.55	1.68	22.62	71.9	178.3	No	No	No	Quit smoking	Low drinking	No	98.9	17.9	154	11.62337662	56.43267717	No
58065	28	Male	Non-Hispanic Black	42	105	2.86	2.3	85.75	1.259	82	3.5	139	356.9	4.83	5.02	1.11	41.8	128	175	No	No	No	No smoking	Low drinking	No	28.3	61.5	167	36.82634731	122.6178434	No
58111	29	Female	Non-Hispanic Black	27	111	21.06	1.825	551.62	2.034	64	4.5	133	505.6	25.42	8.15	0.93	30.64	82.3	163.9	Yes	No	Yes	No smoking	Low drinking	Yes	22.3	4200	86	4883.72093	9.636601375	No
58112	65	Male	Other Hispanic	42	76	2.86	2.275	109.62	1.13	86	5	138	410.4	10.55	5.04	0.93	31.35	88.8	168.3	No	No	Yes	No smoking	No drinking	Yes	56.1	70.2	119	58.99159664	60.6251242	No
58117	79	Male	Non-Hispanic Black	37	98	8.57	2.375	521.56	1.647	70	4	143	226	4.55	4.99	1.03	20.5	64.3	177.1	No	No	No	Current smoking	Low drinking	Yes	85.5	1525	140	1089.285714	9.660782209	No
58151	64	Male	Non-Hispanic White	43	74	5.71	2.425	90.17	0.904	77	4.1	141	368.8	6	6.65	2.69	26.65	85.4	179	No	No	No	Quit smoking	No drinking	No	42.8	157.5	42	375	77.31301373	No
58152	75	Male	Non-Hispanic White	41	91	7.85	2.25	103.43	1.227	64	4.6	144	339	4.5	6.18	1.76	25.1	82.6	181.4	Yes	No	No	Quit smoking	Low drinking	Yes	60	84.5	270	31.2962963	60.62548652	No
58194	46	Male	Non-Hispanic Black	46	84	1.43	2.35	79.56	1.421	87	3.7	141	333.1	5.22	6.93	3.65	22.22	74.9	183.6	Yes	No	No	Current smoking	Low drinking	No	31.3	398	380	104.7368421	118.2954333	No
58237	42	Female	Non-Hispanic Black	44	46	1.79	2.35	61	1.195	79	3.6	137	481.8	5.55	6.75	1.01	40.35	104.6	161	No	No	Yes	No smoking	No drinking	Yes	26.4	158	56	282.1428571	124.4442022	No
58269	60	Male	Other Hispanic	43	91	4.64	2.3	126.41	1.259	73	3.5	143	315.2	4.72	5.04	1.14	30.28	87.4	169.9	No	No	No	No smoking	Low drinking	Yes	48.1	3.3	30	11	52.85084641	No
58272	41	Male	Non-Hispanic Black	38	96	2.86	2.35	89.28	1.162	75	3.9	138	190.3	5	4.68	1.14	27.92	78.7	167.9	Yes	Yes	No	No smoking	No drinking	Yes	33.5	23.3	74	31.48648649	106.5801654	No
58308	25	Female	Mexican American	42	86	3.93	2.3	65.42	1.13	73	4	138	261.7	4.94	5.69	1.42	34.45	87.1	159	No	No	No	No smoking	Low drinking	No	37.8	62.8	175	35.88571429	112.5953575	No
58313	29	Male	Non-Hispanic Black	47	57	3.57	2.425	82.21	1.324	82	3.9	138	303.3	4.72	3.9	1.45	24.01	68.5	168.9	Yes	No	No	Current smoking	Low drinking	No	51.5	49.2	155	31.74193548	128.1191546	No
58385	30	Male	Non-Hispanic White	36	79	12.85	2.3	125.53	1.711	64	4.1	138	606.7	12.05	4.53	1.42	35.18	120.8	185.3	No	No	Yes	No smoking	Low drinking	Yes	73.2	681	120	567.5	65.80503933	No
58413	74	Male	Mexican American	43	69	2.5	2.25	90.17	1.033	80	3.3	138	309.3	5.5	3.9	1.22	27.66	82.5	172.7	No	No	No	No smoking	Low drinking	Yes	101	30	34	88.23529412	72.06843441	Yes
58418	62	Male	Mexican American	46	62	6.07	2.375	137.02	1.195	73	4	141	416.4	4.22	5.48	1.09	33	97.5	171.9	No	No	No	No smoking	Low drinking	Yes	65.6	11.1	215	5.162790698	47.27599633	No
58440	74	Female	Non-Hispanic White	42	50	3.57	2.35	100.78	1.259	70	4.1	140	493.7	5.11	4.03	1.06	23.38	69.9	172.9	No	No	No	Quit smoking	No drinking	Yes	72.2	3.9	28	13.92857143	47.33003703	Yes
58442	59	Female	Non-Hispanic White	42	72	8.21	2.425	90.17	1.195	75	4	138	452	9.6	8.59	1.14	31.34	84.2	163.9	No	No	Yes	Current smoking	No drinking	No	97.8	126	23	547.826087	60.15870441	No
58446	80	Female	Non-Hispanic White	40	46	6.43	2.45	91.94	1.485	66	4	142	315.2	5.16	4.65	1.78	26.13	67.9	161.2	No	No	No	No smoking	Low drinking	No	115	17.8	154	11.55844156	50.70338958	No
58454	68	Female	Other Hispanic	40	67	8.21	2.3	99.01	1.356	68	4	140	428.3	6.33	4.29	1.66	27.84	71	159.7	Yes	No	No	No smoking	No drinking	Yes	36.4	722.5	160	451.5625	50.43531404	No
58493	75	Male	Non-Hispanic White	42	93	5	2.45	113.15	1.066	70	4	141	469.9	7.33	3.59	1.16	30.67	95.1	176.1	Yes	No	Yes	Current smoking	No drinking	Yes	32.2	4.6	101	4.554455446	54.38449379	No
58504	40	Female	Mexican American	42	59	3.93	2.325	63.65	1.033	74	3.5	138	202.2	4.44	4.86	1.34	33.9	95	167.4	No	No	No	No smoking	Low drinking	No	47.4	779	79	986.0759494	104.7479115	No
58539	80	Female	Mexican American	43	63	6.07	2.6	99.89	1.033	70	3.6	142	559.1	5.94	4.68	1.97	29.54	68.7	152.5	Yes	No	No	No smoking	Low drinking	Yes	43	20	252	7.936507937	45.86257792	No
58560	51	Male	Other Hispanic	44	59	6.78	2.4	63.65	0.904	73	4.5	141	315.2	5.66	5.43	0.93	26.48	70.7	163.4	No	No	No	No smoking	Low drinking	No	76.2	162.5	117	138.8888889	108.0092129	No
58574	67	Male	Non-Hispanic Black	45	47	16.42	2.3	213.04	1.13	72	4.6	142	475.8	5.61	5.22	1.91	27.87	74.5	163.5	No	No	No	Quit smoking	No drinking	Yes	98.7	724.5	97	746.9072165	31.02578561	No
58603	64	Male	Mexican American	42	103	7.85	2.45	133.48	1.324	79	4.7	140	446.1	13.1	4.53	1.06	39.58	108.8	165.8	No	No	Yes	Quit smoking	No drinking	Yes	26.6	109.2	74	147.5675676	48.11351443	Yes
58639	60	Female	Other Hispanic	41	76	4.64	2.275	73.37	1.227	72	4.1	142	291.5	6.16	5.09	1.09	38.25	91.9	155	No	No	No	No smoking	No drinking	Yes	71	15.3	47	32.55319149	76.64430968	No
58656	68	Male	Mexican American	46	61	8.21	2.55	121.11	1.098	78	4.1	138	273.6	7.22	4.71	0.91	26.35	69.4	162.3	No	No	Yes	Quit smoking	No drinking	Yes	90.3	33	70	47.14285714	52.62014478	No
58712	80	Female	Non-Hispanic White	43	68	3.21	2.35	57.46	1.259	71	4	139	190.3	4.77	6.03	2.43	26.85	78.6	171.1	Yes	No	No	No smoking	No drinking	Yes	90.7	22.5	30	75	83.84854504	No
58752	80	Female	Non-Hispanic White	43	51	4.28	2.425	85.75	1.421	76	4.1	140	333.1	5.16	5.35	1.22	24.61	59.9	156	Yes	No	No	No smoking	Low drinking	Yes	30.6	4.6	74	6.216216216	55.15987506	No
58781	23	Female	Non-Hispanic White	45	56	2.5	2.35	83.98	1.033	69	3.9	139	279.6	4.22	4.03	1.14	23.03	60.3	161.8	No	No	No	Current smoking	Low drinking	No	68.7	13	36	36.11111111	84.42193412	No
58798	69	Female	Non-Hispanic Black	44	47	7.85	2.55	102.54	1.324	80	3.8	139	315.2	6.83	5.66	1.94	25.62	73.6	169.5	No	No	Yes	No smoking	No drinking	Yes	41.5	5.7	44	12.95454545	55.63425724	No
58802	62	Male	Other Hispanic	36	86	3.57	2.3	55.69	1.162	71	4.4	135	309.3	16.76	5.59	1.91	22.39	65.7	171.3	No	No	Yes	Quit smoking	No drinking	No	12.6	1737	70	2481.428571	105.6178263	No
58820	80	Female	Non-Hispanic Black	44	96	7.85	2.675	103.43	1.292	87	4.5	138	416.4	7.05	5.82	2.12	17.73	41.5	153	No	No	No	No smoking	No drinking	Yes	114	80.5	107	75.23364486	50.96558692	Yes
58889	57	Male	Non-Hispanic Black	43	82	3.57	2.425	75.14	1.259	92	3.9	139	356.9	4.16	4.89	1.97	17.93	46.3	160.7	No	No	No	Current smoking	Low drinking	No	37.8	67.5	85	79.41176471	112.1017019	No
58895	80	Female	Other Race	45	81	6.07	2.375	100.78	1.259	69	4.4	139	333.1	3.89	4.81	1.5	27.92	64.5	152	Yes	No	Yes	Quit smoking	No drinking	Yes	79.1	22.1	494	4.473684211	45.37664007	Yes
58965	48	Female	Non-Hispanic White	42	53	3.57	2.325	88.4	1.324	70	4.1	142	279.6	5.22	5.56	1.91	16.38	44.7	165.2	No	No	No	Current smoking	Low drinking	No	80.1	12.8	27	47.40740741	66.56628938	No
58967	72	Male	Non-Hispanic White	44	63	7.14	2.4	110.5	1.259	71	3.9	140	356.9	6.22	5.22	1.22	26.35	89.3	184.1	Yes	No	No	No smoking	Low drinking	No	39.8	17.5	261	6.704980843	57.15839067	Yes
58998	80	Female	Non-Hispanic White	42	43	8.21	2.275	85.75	1.066	68	4	141	279.6	4.27	5.17	1.71	27.09	57.2	145.3	No	No	No	No smoking	Low drinking	No	115	25.3	88	28.75	55.15987506	No
59035	52	Female	Other Hispanic	42	83	4.28	2.2	53.92	1.292	72	3.9	139	237.9	4.77	5.74	1.29	29.25	72.2	157.1	No	No	No	No smoking	Low drinking	Yes	64	60	36	166.6666667	104.2297154	No
59055	80	Male	Non-Hispanic White	45	62	9.64	2.425	121.11	1.388	73	4.4	140	368.8	5.33	4.29	1.47	31.28	101.8	180.4	No	No	No	Quit smoking	Low drinking	Yes	43.4	40	128	31.25	48.36631729	No
59075	76	Female	Non-Hispanic White	46	78	4.64	2.475	90.17	1.292	73	3.9	138	469.9	5.11	5.02	0.88	23.56	58.6	157.7	No	No	No	No smoking	Low drinking	No	80.1	2.8	24	11.66666667	53.38702238	No
59089	39	Male	Non-Hispanic White	47	58	7.14	2.325	138.79	1.292	69	4.2	140	475.8	5.05	5.12	1.29	33.92	119.9	188	No	No	No	Quit smoking	No drinking	Yes	63.3	5.1	148	3.445945946	54.71120981	Yes
59122	63	Male	Non-Hispanic White	37	74	6.07	2.375	101.66	1.098	77	4.4	133	368.8	18.37	7.14	0.75	34.43	110.2	178.9	Yes	No	Yes	No smoking	Low drinking	Yes	128	107.5	49	219.3877551	67.34684772	No
59125	73	Male	Mexican American	46	52	4.28	2.325	79.56	1.033	75	4.2	141	279.6	7.05	6.96	1.11	26.98	77.7	169.7	No	No	Yes	Quit smoking	Low drinking	Yes	25.4	89.5	156	57.37179487	84.43339511	No
59149	61	Female	Non-Hispanic White	44	54	5.36	2.425	99.01	1.292	67	4.4	140	345	7.11	6.72	2.72	33.07	80.9	156.4	No	No	No	No smoking	Low drinking	No	68.6	2.1	47	4.468085106	52.97732064	No
59165	43	Female	Mexican American	42	45	4.64	2.25	66.3	1.066	70	4.1	137	214.1	4.39	4.42	1.5	22.12	49.5	149.6	No	No	No	No smoking	Low drinking	No	50.2	421	15	2806.666667	97.62454867	Yes
59226	64	Male	Non-Hispanic White	45	106	5	2.4	71.6	1.001	68	4	138	208.2	18.32	5.95	0.96	29.25	93.4	178.7	Yes	No	Yes	Current smoking	No drinking	No	53.1	30.9	52	59.42307692	93.92416547	No
59240	80	Female	Non-Hispanic White	36	89	14.64	2.5	147.63	1.227	76	3.7	140	416.4	5.55	6.65	1.53	19.25	42.5	148.6	No	No	No	Quit smoking	No drinking	Yes	45.8	9.4	96	9.791666667	28.60000355	Yes
59321	74	Male	Non-Hispanic White	41	81	7.85	2.225	107.85	1.13	65	4	138	499.6	6.83	3.96	1.24	32.31	103.3	178.8	Yes	No	No	Quit smoking	Low drinking	Yes	77.1	2.7	90	3	58.04083607	No
59331	33	Male	Other Race	44	60	6.07	2.35	88.4	1.162	74	4.1	138	475.8	4.94	4.86	1.42	31.98	92.3	169.9	No	No	No	No smoking	Low drinking	No	35.7	85.9	200	42.95	98.45176513	No
59392	68	Male	Mexican American	43	75	6.78	2.375	148.51	1.13	74	4.3	140	356.9	9.49	3.72	0.96	43.99	114.6	161.4	No	No	Yes	Quit smoking	No drinking	No	74.4	35.8	107	33.45794393	41.11954331	No
59415	80	Male	Non-Hispanic White	45	58	5.36	2.4	102.54	1.324	69	4.5	136	303.3	3.94	5.12	0.88	22.41	65.6	171.1	No	No	No	No smoking	No drinking	Yes	37.6	13.4	110	12.18181818	59.14369822	No
59451	63	Male	Mexican American	43	71	3.57	2.425	91.05	0.872	79	3.8	139	333.1	4.83	5.15	1.32	32.17	97.3	173.9	No	No	No	No smoking	No drinking	Yes	37.9	64.9	169	38.40236686	76.9450626	No
59487	36	Male	Mexican American	48	76	3.57	2.4	73.37	1.259	80	3.3	140	321.2	4.94	5.64	2.66	24.31	76	176.8	No	No	No	No smoking	Low drinking	Yes	75.3	188.9	91	207.5824176	113.1995327	No
59499	67	Male	Non-Hispanic White	43	41	10	2.325	109.62	1.421	67	3.7	142	422.3	5.05	4.94	1.73	24.73	78.8	178.5	No	No	No	No smoking	Low drinking	No	108	4.3	184	2.336956522	59.77934309	No
59510	32	Female	Non-Hispanic White	45	50	5	2.325	58.34	1.066	74	4.1	139	350.9	5.16	4.99	1.37	25.69	80.4	176.9	No	No	No	No smoking	Low drinking	No	89.5	49.9	99	50.4040404	116.8826751	No
59546	49	Male	Mexican American	38	138	2.14	2.325	67.18	0.904	78	4.2	140	565.1	5	7.4	1.34	34.23	91.5	163.5	Yes	No	No	No smoking	Low drinking	No	14.9	160.3	63	254.4444444	107.1301157	No
59564	23	Male	Mexican American	44	125	5.71	2.425	62.76	0.743	77	3.7	139	315.2	5.22	5.51	0.85	26.85	74.7	166.8	No	No	No	No smoking	No drinking	No	26.3	32.8	82	40	132.2447129	No
59586	60	Female	Other Hispanic	43	76	6.07	2.375	97.24	1.453	73	4	141	249.8	4.88	3.7	1.16	29.97	73.3	156.4	No	No	No	Quit smoking	Low drinking	No	62.6	5.9	107	5.514018692	54.52574078	No
59622	60	Female	Mexican American	43	80	4.64	2.35	47.74	1.227	75	3.5	140	220.1	4.5	8.15	1.53	26.65	55.8	144.7	No	No	No	No smoking	No drinking	Yes	26.9	92.3	160	57.6875	102.5655489	No
59638	40	Male	Mexican American	38	56	4.28	2.225	88.4	0.807	70	4.1	137	303.3	5.5	4.27	1.24	27.22	77	168.2	No	No	No	Current smoking	Low drinking	No	78.7	30.2	99	30.50505051	93.72776183	No
59659	80	Male	Non-Hispanic White	41	48	5.36	2.175	97.24	0.872	70	3.3	141	416.4	5.77	4.24	1.09	30.63	97.8	178.7	No	No	No	Quit smoking	Low drinking	Yes	93.2	70.2	99	70.90909091	63.06587562	No
59667	75	Female	Other Hispanic	41	65	9.28	2.5	122.88	1.421	68	4.2	138	374.7	9.77	3.39	1.76	25.74	62.4	155.7	No	No	Yes	No smoking	Low drinking	No	36.1	83.9	274	30.62043796	36.98104376	Yes
59728	72	Male	Non-Hispanic Black	42	79	3.57	2.3	92.82	1.033	70	3.7	138	362.8	5.22	4.78	1.19	30.35	111.9	192	No	No	No	Quit smoking	No drinking	Yes	61.1	335	149	224.8322148	81.79180106	No
59736	52	Female	Non-Hispanic White	44	56	4.64	2.35	74.26	1.13	65	3.7	139	315.2	4.16	6.08	1.91	26.98	74	165.6	Yes	No	No	No smoking	Low drinking	No	74.2	135	43	313.9534884	79.90936618	No
59740	80	Male	Non-Hispanic White	38	61	6.43	2.125	94.59	0.872	66	4.2	141	327.1	7.05	3.78	1.5	30.81	84.3	165.4	No	Yes	No	Quit smoking	Low drinking	Yes	16.5	57.9	188	30.79787234	65.20984966	No
59755	49	Female	Non-Hispanic White	43	82	2.14	2.5	59.23	1.356	71	4.1	140	166.5	5.33	4.68	1.68	18.43	53.7	170.7	No	No	No	No smoking	Low drinking	No	94.3	50.3	159	31.63522013	103.2140244	Yes
59788	80	Male	Non-Hispanic White	39	49	6.43	2.35	105.2	1.227	61	3.6	141	422.3	5.27	4.5	0.93	34.52	98.7	169.1	Yes	No	Yes	Quit smoking	Low drinking	Yes	96	6.1	81	7.530864198	57.34583885	No
59812	61	Male	Other Hispanic	37	128	3.57	2.275	91.05	0.936	76	3	138	220.1	10.49	4.11	0.96	20.8	54.8	162.3	Yes	No	No	Current smoking	No drinking	Yes	47.5	99.7	114	87.45614035	78.0337109	No
59816	52	Female	Non-Hispanic Black	38	116	5.36	2.525	90.17	0.936	68	4.1	136	356.9	19.48	7.06	1.37	31.68	85	163.8	No	No	Yes	Current smoking	Low drinking	Yes	49.8	38.2	50	76.4	73.23811723	No
59870	35	Male	Mexican American	46	90	4.28	2.475	76.91	0.936	73	4.3	139	345	3.94	6.21	1.32	29.76	83.2	167.2	No	No	No	Current smoking	Low drinking	No	58.3	111	94	118.0851064	111.8134553	No
59878	51	Male	Non-Hispanic Black	47	76	5.36	2.475	139.67	1.453	79	4.2	136	618.6	5	7.03	1.71	27.5	84.6	175.4	No	No	No	Quit smoking	Low drinking	No	59	0.6	38	1.578947368	57.83849683	No
59943	73	Female	Non-Hispanic White	40	69	3.93	2.4	80.44	1.453	68	4.5	139	291.5	8.83	4.16	1.78	26.86	67.9	159	No	No	Yes	Quit smoking	Low drinking	Yes	68.3	7.8	18	43.33333333	62.5899375	No
59951	62	Female	Non-Hispanic Black	44	59	6.07	2.475	94.59	1.098	79	3.8	138	321.2	4.88	3.23	1.34	34.1	88.4	161	Yes	No	No	No smoking	Low drinking	Yes	98.2	49.3	149	33.08724832	64.43209852	No
59968	72	Female	Non-Hispanic White	40	67	8.57	2.35	101.66	1.162	64	4.5	142	315.2	4.61	7.6	1.4	23.12	67.6	171	No	No	No	Quit smoking	Low drinking	Yes	91.7	4.9	121	4.049586777	47.49551746	No
60111	60	Male	Mexican American	39	138	8.93	2.2	125.53	1.292	67	3.3	140	648.3	5	2.95	0.54	27.98	82.3	171.5	No	No	No	No smoking	No drinking	Yes	34.2	9.6	93	10.32258065	53.30115351	No
60124	54	Male	Non-Hispanic Black	38	90	4.64	2.3	121.11	1.066	83	4.2	138	356.9	15.82	5.53	1.4	26.79	96.5	189.8	Yes	Yes	Yes	No smoking	Low drinking	Yes	37.8	1245	130	957.6923077	67.28929771	No
60133	39	Female	Non-Hispanic Black	37	61	2.14	2.2	64.53	0.807	71	3.8	140	237.9	4.22	4.16	1.24	33.28	77.1	152.2	No	No	No	No smoking	Low drinking	No	34.8	177	104	170.1923077	120.2367449	No
60166	63	Female	Non-Hispanic White	41	59	3.57	2.325	64.53	1.098	65	3.5	141	220.1	4.55	4.78	1.73	17.91	47.7	163.2	No	No	No	Quit smoking	Low drinking	Yes	80.8	9.5	23	41.30434783	87.64673415	Yes
60198	61	Female	Other Hispanic	41	81	2.5	2.325	60.11	1.227	64	4	141	232	7.72	6.54	1.16	38.81	101.6	161.8	No	No	Yes	No smoking	No drinking	No	43.3	129.9	140	92.78571429	94.40888572	Yes
60218	70	Female	Non-Hispanic White	42	72	5.71	2.325	95.47	1.292	73	3.9	139	261.7	4.83	5.59	1.5	41.07	106.6	161.1	No	Yes	No	No smoking	Low drinking	No	77.2	5.4	47	11.4893617	51.9671016	No
60229	50	Male	Mexican American	41	74	6.43	2.15	83.1	1.098	71	3.7	138	339	5.66	6.88	1.11	31.85	83.6	162	Yes	No	No	Quit smoking	No drinking	Yes	63.7	93	138	67.39130435	94.15625069	Yes
60233	24	Male	Non-Hispanic White	53	55	4.64	2.55	74.26	1.195	78	4	139	362.8	5.05	3.83	1.29	20.65	65.8	178.5	No	No	No	No smoking	Low drinking	No	66.7	53.4	93	57.41935484	122.5507466	No
60238	80	Male	Non-Hispanic White	41	60	6.78	2.225	101.66	1.292	60	4.7	143	255.8	6.05	3.23	1.45	31.05	96.5	176.3	No	No	Yes	Quit smoking	Low drinking	No	59	7.2	106	6.79245283	59.7660422	No
60242	77	Male	Non-Hispanic White	41	62	5.36	2.325	83.98	1.162	66	3.8	143	428.3	4.88	5.48	1.45	29.65	85.9	170.2	No	No	No	No smoking	Low drinking	Yes	34.9	50.1	105	47.71428571	76.8993381	No
60251	28	Male	Mexican American	43	56	3.93	2.375	71.6	1.162	76	4.2	137	291.5	15.49	6.57	1.09	32.72	124.4	195	No	No	Yes	No smoking	Low drinking	No	23.9	81.4	228	35.70175439	120.9495896	No
60270	75	Male	Other Race	40	69	5.71	2.275	113.15	0.807	79	4	139	511.5	10.05	5.07	0.88	26.76	77.6	170.3	No	No	Yes	No smoking	No drinking	Yes	27	82.3	306	26.89542484	54.38449379	No
60296	47	Female	Non-Hispanic White	43	72	6.43	2.325	61.88	1.162	72	3.9	137	529.4	5.88	4.68	1.58	32.54	88.9	165.3	No	No	No	No smoking	Low drinking	Yes	34.8	144.3	122	118.2786885	103.1766849	No
60442	35	Female	Non-Hispanic White	37	59	5	2.25	53.04	1.195	66	4.3	138	261.7	5.66	5.15	1.24	37.34	107.4	169.6	No	No	No	Current smoking	Heavy drinking	No	68.5	181.5	85	213.5294118	118.0908046	No
60507	80	Male	Non-Hispanic Black	42	81	6.43	2.275	119.34	1.098	73	4.5	141	386.6	5.55	5.87	1.5	22.4	69	175.5	No	No	No	No smoking	Low drinking	No	68.9	17.2	107	16.07476636	57.0621454	No
60551	68	Female	Non-Hispanic White	42	107	5.71	2.35	89.28	1.13	70	3.7	141	410.4	5.27	4.91	1.32	41.27	100.7	156.2	No	No	No	No smoking	No drinking	Yes	56.2	16.2	155	10.4516129	57.14980827	No
60601	51	Male	Other Hispanic	46	58	3.93	2.475	70.72	1.259	80	3.7	139	345	10.82	4.89	0.83	32.15	101.3	177.5	Yes	No	Yes	Current smoking	Low drinking	Yes	33.3	32	87	36.7816092	103.4318929	No
60628	60	Male	Mexican American	45	88	2.86	2.275	83.98	0.969	75	3.6	135	446.1	6	5.02	1.24	40.33	126.5	177.1	No	No	No	Quit smoking	Low drinking	Yes	41.4	738	74	997.2972973	86.65335402	No
60660	43	Female	Mexican American	33	140	5.71	2.2	56.58	1.421	69	4.2	137	327.1	20.82	4.78	1.45	31.46	72.5	151.8	No	No	Yes	Quit smoking	No drinking	No	29.6	14.5	40	36.25	109.292062	No
60697	21	Female	Non-Hispanic White	47	63	2.86	2.35	61	1.388	78	3.8	141	249.8	4.61	5.17	2.09	16.78	42.9	159.9	Yes	No	No	No smoking	Low drinking	No	18.1	388.5	244	159.2213115	124.4391435	Yes
60717	39	Male	Non-Hispanic Black	43	67	4.28	2.375	117.57	0.936	71	3.5	139	446.1	8.27	5.82	1.53	28.21	91.2	179.8	No	No	No	No smoking	No drinking	No	56.5	185.5	113	164.159292	77.49359342	No
60759	80	Male	Non-Hispanic White	42	55	6.43	2.4	106.08	1.066	63	4.1	142	291.5	10.1	6.57	1.99	28.65	95.1	182.2	No	No	No	No smoking	Heavy drinking	No	67.6	7.1	202	3.514851485	56.76858377	No
60827	72	Male	Non-Hispanic White	45	123	7.14	2.575	139.67	1.421	76	4.2	136	237.9	4.77	6.96	1.14	31.23	98.5	177.6	Yes	No	No	Quit smoking	No drinking	Yes	144	16.2	84	19.28571429	43.05938077	Yes
60895	71	Female	Non-Hispanic White	39	90	5.71	2.3	111.38	1.227	70	3.6	138	398.5	11.82	5.38	0.85	36.04	97.3	164.3	Yes	No	Yes	No smoking	Low drinking	Yes	39.1	302.5	258	117.248062	42.82911251	No
60940	61	Female	Non-Hispanic White	43	89	2.5	2.325	64.53	1.13	72	4.2	137	237.9	19.15	4.42	1.37	24.92	58.4	153.1	Yes	No	Yes	Quit smoking	No drinking	Yes	121	71.7	71	100.9859155	88.88679382	No
60948	68	Male	Non-Hispanic Black	42	74	6.07	2.4	137.9	1.292	73	3.9	140	362.8	4.27	4.42	1.32	30.22	101.3	183.1	No	No	Yes	Quit smoking	Low drinking	Yes	44.1	5.1	133	3.834586466	52.12463188	No
60957	41	Female	Other Hispanic	42	74	3.21	2.425	63.65	1.162	78	3.8	139	214.1	4.72	4.47	1.6	26.23	64.4	156.7	No	No	No	No smoking	Low drinking	No	60.1	98	112	87.5	104.0146761	Yes
60970	31	Male	Other Race	45	89	4.28	2.3	80.44	0.936	70	3.8	141	291.5	6.05	4.11	1.19	34.28	100	170.8	No	No	No	No smoking	Low drinking	No	43.4	57.8	155	37.29032258	111.9035764	No
60976	80	Male	Other Race	40	79	10	2.275	122.88	1.292	72	4.3	136	547.2	8.16	6.21	1.24	25.37	66.9	162.4	No	No	Yes	Quit smoking	Low drinking	Yes	56.1	60.5	79	76.58227848	47.52622206	No
61011	80	Female	Non-Hispanic White	41	55	5.36	2.425	102.54	1.066	69	4.2	138	339	4.94	5.53	1.53	23.81	63.5	163.3	Yes	No	No	No smoking	No drinking	Yes	42.2	3.9	93	4.193548387	44.43248385	Yes
61019	25	Female	Non-Hispanic White	43	47	3.93	2.4	71.6	1.066	76	3.9	137	261.7	4.16	5.35	1.32	29.58	72.9	157	No	No	No	No smoking	Low drinking	No	131	35.7	31	115.1612903	100.9399873	No
61072	80	Male	Non-Hispanic Black	40	71	4.28	2.35	80.44	0.936	79	3.2	142	487.7	8.77	3.59	0.83	19.95	63	177.7	No	No	No	Current smoking	Low drinking	Yes	34.8	87.5	279	31.36200717	91.92646904	No
61078	65	Male	Non-Hispanic White	38	73	4.64	2.375	58.34	1.162	62	4.3	139	267.7	7.55	4.14	1.27	32.58	100	175.2	No	No	Yes	Current smoking	Low drinking	No	91.5	143.1	131	109.2366412	101.456851	No
61090	28	Female	Mexican American	43	75	4.28	2.375	42.43	1.195	71	3.9	138	136.8	4.39	5.15	1.55	20.97	51.3	156.4	No	No	No	No smoking	Low drinking	No	57.8	8.8	27	32.59259259	133.4918453	Yes
61155	63	Female	Non-Hispanic White	39	110	6.78	2.425	90.17	1.098	68	4.3	140	434.2	5.16	5.35	1.32	37.62	95.1	159	No	No	No	Quit smoking	No drinking	Yes	45.9	3.8	48	7.916666667	58.49186496	Yes
61166	38	Female	Non-Hispanic White	44	44	5.36	2.5	71.6	1.13	82	4.5	140	404.5	6.66	5.9	0.85	37.64	100	163	No	No	No	No smoking	Low drinking	No	36.6	350	112	312.5	92.13051018	No
61203	59	Female	Mexican American	37	85	6.78	2.375	79.56	1.13	74	4.3	141	463.9	5.38	5.17	0.88	48.3	117.1	155.7	Yes	No	No	No smoking	Low drinking	Yes	101	326	67	486.5671642	69.9869211	No
61252	37	Male	Non-Hispanic Black	42	70	2.86	2.2	84.86	0.936	71	3.6	140	523.4	5.11	4.63	0.59	35.06	95.8	165.3	No	No	No	Current smoking	Low drinking	No	21	45	123	36.58536585	116.5569074	No
61499	55	Female	Mexican American	43	106	5.36	2.225	58.34	1.13	75	3.8	138	345	5.38	6.72	2.51	30.24	69.5	151.6	No	No	No	Quit smoking	Low drinking	Yes	18.3	119	146	81.50684932	99.44497851	No
61582	39	Male	Non-Hispanic White	47	74	3.21	2.4	61	1.292	74	3.9	139	309.3	4.66	4.4	1.94	18.61	62.2	182.8	Yes	No	No	No smoking	No drinking	No	75.5	83.6	176	47.5	119.582189	No
61716	68	Male	Other Hispanic	46	65	2.86	2.325	69.84	1.033	79	4	138	333.1	5.38	5.69	1.81	27.36	81.5	172.6	Yes	No	No	Quit smoking	Low drinking	No	27.5	119	332	35.84337349	92.26499173	No
61765	30	Female	Non-Hispanic White	39	56	2.86	2.275	61.88	1.066	67	4	137	327.1	4.39	6.85	1.29	39.29	91.5	152.6	No	No	No	Current smoking	Low drinking	No	84.1	47	136	34.55882353	116.263755	No
61809	80	Male	Other Hispanic	45	62	7.85	2.4	145.86	1.518	74	5.4	143	303.3	6.22	3.96	1.42	29.39	69.8	154.1	No	No	No	No smoking	No drinking	Yes	37.9	7.6	135	5.62962963	38.62781099	Yes
61817	73	Male	Non-Hispanic Black	44	45	8.57	2.525	152.93	1.324	75	4.8	139	523.4	5.44	5.48	1.09	19.83	63.4	178.8	No	No	No	Quit smoking	Low drinking	No	28.7	4.9	70	7	44.40983341	No
61880	60	Female	Other Hispanic	41	58	6.07	2.4	44.2	0.969	75	4	137	297.4	10.6	5.07	1.16	37.74	91.5	155.7	No	No	Yes	No smoking	No drinking	Yes	48	19.6	62	31.61290323	105.1956846	No
62055	27	Female	Non-Hispanic White	39	41	2.86	2.2	61.88	0.807	69	3.3	135	142.8	4.16	3.57	1.55	22.88	59.9	161.8	No	No	No	No smoking	Low drinking	No	55.9	8.8	29	30.34482759	118.7398785	No
62064	77	Female	Non-Hispanic White	42	60	7.85	2.375	91.94	1.292	73	4.4	136	327.1	4.55	6.15	1.22	26.95	66.6	157.2	No	No	No	No smoking	Low drinking	Yes	109	6.1	106	5.754716981	51.78324331	No
62068	20	Female	Mexican American	43	46	3.93	2.4	62.76	1.388	74	3.7	139	220.1	4.55	5.77	1.14	23.47	57.2	156.1	No	No	No	Current smoking	Low drinking	No	81.4	150.9	168	89.82142857	122.6038329	No
62141	22	Female	Non-Hispanic White	44	92	1.43	2.425	61	0.969	79	3.9	136	285.5	4.05	4.89	1.22	22.56	61.5	165.1	No	No	No	Current smoking	Low drinking	No	53.1	17.4	29	60	123.5680695	No
73558	54	Male	Non-Hispanic White	47	97	5.71	2.3	69.84	1.259	78	4.3	128	279.6	12.16	4.4	1.29	28.6	89.5	176.8	No	No	Yes	Current smoking	Low drinking	Yes	61.9	153	50	306	101.7999274	No
73562	56	Male	Mexican American	43	95	6.43	2.325	78.68	1.066	73	3.3	143	541.3	5.77	5.84	0.98	41.7	105	158.7	No	No	No	Quit smoking	Low drinking	Yes	44.3	123	74	166.2162162	95.58096414	No
73571	76	Male	Non-Hispanic White	43	63	6.07	2.325	105.2	1.421	70	4.8	138	386.6	6.99	4.32	1.29	34.4	102.4	172.5	Yes	No	Yes	No smoking	Low drinking	Yes	69.4	25.8	177	14.57627119	58.98002007	No
73622	72	Male	Non-Hispanic White	44	34	7.85	2.35	116.69	1.227	71	4.2	138	434.2	5.83	4.81	1.14	28.9	99.5	185.4	No	No	No	No smoking	Low drinking	No	72.3	26	123	21.13821138	53.51435746	No
73640	67	Female	Non-Hispanic Black	47	82	2.86	2.5	73.37	1.421	78	4.3	140	392.6	5.66	4.27	1.5	22.1	54.9	157.6	No	No	No	No smoking	No drinking	Yes	82.6	30	70	42.85714286	84.56839579	Yes
73643	62	Male	Other Race	42	43	7.14	2.45	114.92	0.84	77	4.3	140	279.6	7.49	3.18	0.91	25.8	73.6	168.9	No	No	Yes	Quit smoking	Low drinking	Yes	111	139	79	175.9493671	58.4782275	No
73672	73	Male	Non-Hispanic White	45	50	10.35	2.425	121.11	1.259	72	3.4	140	422.3	5.5	7.03	1.89	27	83.9	176.3	No	No	No	Quit smoking	Low drinking	Yes	56.5	8.1	147	5.510204082	50.80404372	Yes
73708	69	Male	Mexican American	43	82	5.71	2.425	84.86	1.292	71	3.9	140	202.2	7.22	4.55	1.73	25.9	71.2	165.8	No	No	Yes	Quit smoking	Low drinking	Yes	73.3	100	97	103.0927835	80.32126355	No
73720	48	Male	Non-Hispanic Black	38	81	2.14	2.325	63.65	1.13	69	3.8	140	327.1	5.77	6.59	1.19	40.9	129.7	178.1	No	No	Yes	No smoking	Low drinking	Yes	80.5	379	104	364.4230769	127.8487516	No
73732	80	Male	Non-Hispanic White	38	58	8.57	2.3	119.34	1.001	68	4.4	138	362.8	5.05	5.04	2.04	22.5	64.4	169.2	No	No	No	No smoking	Low drinking	Yes	100	495	52	951.9230769	49.23394771	Yes
73774	80	Female	Non-Hispanic Black	42	43	6.78	2.675	99.01	0.84	64	3.6	141	321.2	7.66	3.28	1.09	23.4	58.9	158.7	Yes	Yes	No	No smoking	No drinking	No	109	25.1	91	27.58241758	53.7290482	No
73781	48	Female	Non-Hispanic White	37	44	4.28	2.25	78.68	1.162	65	4.2	136	345	5.44	4.73	1.34	30.2	80.1	162.9	Yes	No	No	No smoking	Low drinking	No	154	45	95	47.36842105	76.63758855	No
73782	68	Male	Non-Hispanic White	44	61	6.43	2.475	119.34	1.259	76	4.1	139	374.7	5.72	4.91	1.55	23.2	65.2	167.8	No	No	No	Quit smoking	Low drinking	Yes	114	16	174	9.195402299	53.56408347	No
73866	47	Female	Other Hispanic	41	61	8.21	2.425	78.68	1.485	78	3.3	138	481.8	6.27	5.22	1.09	50.9	127.3	158.2	No	Yes	Yes	Quit smoking	Low drinking	Yes	86.3	65	116	56.03448276	77.17783339	No
73888	56	Male	Non-Hispanic White	46	62	3.93	2.35	85.75	1.066	67	4	143	339	13.27	2.66	1.01	33	101.8	175.6	No	No	Yes	No smoking	Low drinking	Yes	34.7	13.9	17	81.76470588	86.90588679	No
73926	64	Male	Mexican American	42	84	3.93	2.4	75.14	0.807	77	4.2	141	505.6	5.66	4.55	1.09	30.9	88.4	169.1	Yes	No	No	No smoking	Low drinking	No	57.3	64	109	58.71559633	92.08173833	No
74011	55	Male	Non-Hispanic Black	41	53	14.28	2.5	196.25	1.485	75	4.6	141	368.8	5.88	4.99	1.24	29.6	87	171.4	No	No	Yes	No smoking	Low drinking	Yes	126	215	71	302.8169014	37.27774761	No
74033	80	Male	Non-Hispanic White	43	85	5.71	2.225	110.5	0.969	75	3.8	138	327.1	7.66	4.42	1.4	24.2	64.8	163.5	Yes	No	No	No smoking	No drinking	Yes	88.3	90	57	157.8947368	54.03485376	No
74047	40	Female	Mexican American	37	62	4.28	2.175	45.08	1.13	68	3.9	138	315.2	5.55	4.81	0.75	26.4	65.1	157.1	No	No	No	No smoking	Low drinking	No	51.4	12.9	43	30	120.2772521	No
74180	63	Female	Non-Hispanic White	43	55	5	2.325	90.17	1.421	72	4.2	138	291.5	5.44	6.52	1.09	31.8	100.1	177.4	No	No	No	Quit smoking	Low drinking	Yes	96.4	1.9	24	7.916666667	58.49186496	No
74211	74	Female	Other Hispanic	44	109	4.28	2.525	76.02	1.13	79	3.4	143	422.3	5.66	6.9	1.45	33.9	88.4	161.6	No	No	No	Quit smoking	No drinking	Yes	81.3	9.2	27	34.07407407	66.54664759	No
74253	77	Male	Non-Hispanic Black	41	54	10	2.375	108.73	0.84	72	5.1	145	428.3	2.72	3.65	0.88	23.6	72.5	175.1	No	No	Yes	Quit smoking	No drinking	Yes	54	73	131	55.72519084	65.21966997	No
74264	46	Female	Mexican American	44	85	1.79	2.25	42.43	1.033	74	3.5	138	339	5.16	6.78	1.42	33.9	75.5	149.3	No	No	No	No smoking	Low drinking	No	50.7	79	143	55.24475524	117.6362602	No
74284	58	Male	Non-Hispanic Black	41	96	6.07	2.35	98.12	0.936	70	3.4	145	469.9	5.83	4.55	0.93	42.7	134.4	177.4	Yes	No	No	No smoking	Low drinking	Yes	40.1	89	240	37.08333333	84.38061261	No
74304	80	Male	Non-Hispanic White	40	89	13.92	2.225	177.68	1.292	74	4.8	142	612.6	6.61	4.01	1.01	31.4	88.5	167.8	Yes	No	Yes	No smoking	Low drinking	Yes	94	66	127	51.96850394	30.42805222	No
74313	80	Female	Non-Hispanic White	37	90	6.43	2.4	92.82	1.518	62	4.9	142	273.6	5.61	6.36	1.91	18.9	48.8	160.6	No	No	No	No smoking	No drinking	Yes	125	32.4	115	28.17391304	50.12015877	Yes
74319	68	Female	Other Race	45	40	5.36	2.425	61	1.259	69	3.5	142	279.6	5.22	4.14	2.12	19.7	46.5	153.6	No	No	No	No smoking	No drinking	No	144	385	70	550	89.44821794	Yes
74375	63	Female	Mexican American	43	129	2.5	2.325	39.78	1.13	73	4.6	134	148.7	19.54	5.53	1.4	22	48.1	148	Yes	No	Yes	Quit smoking	Low drinking	Yes	47.4	24	17	141.1764706	106.6350272	Yes
74388	57	Male	Other Race	39	58	8.57	2.25	149.4	1.195	72	4.6	139	362.8	4.39	3.52	0.8	24.8	78.1	177.6	No	No	Yes	No smoking	Low drinking	No	24.3	655	158	414.556962	44.10526592	No
74509	48	Female	Other Hispanic	44	135	4.28	2.275	37.13	1.13	80	4.2	134	172.5	15.04	6.52	1.29	29.1	79.5	165.3	No	No	Yes	No smoking	No drinking	No	65.2	115	93	123.655914	121.2045873	No
74536	65	Male	Other Hispanic	46	91	4.64	2.5	114.92	1.066	74	3.9	141	410.4	7.11	4.4	1.32	28.2	82.1	170.6	No	No	No	Quit smoking	No drinking	No	66.8	4.6	60	7.666666667	57.25876096	No
74566	55	Female	Non-Hispanic White	38	139	3.93	2.3	100.78	1.485	69	3.9	137	446.1	5.27	7.01	1.16	40	113.1	168.2	Yes	No	No	Current smoking	No drinking	Yes	144	0.9	56	1.607142857	54.0880249	No
74570	63	Female	Mexican American	43	101	6.07	2.325	101.66	1.292	67	4	139	428.3	4.72	4.4	1.73	26.8	66	156.8	No	No	No	Quit smoking	No drinking	Yes	96.9	6.6	96	6.875	50.59520818	Yes
74576	73	Female	Non-Hispanic White	42	64	5	2.4	63.65	1.388	72	3.8	141	350.9	5.83	6.23	1.11	31.9	74.4	152.7	Yes	No	No	Quit smoking	No drinking	No	96.9	30.8	31	99.35483871	83.07504263	Yes
74596	45	Female	Non-Hispanic Black	39	31	19.28	2.2	358.02	1.582	63	4	139	547.2	4.5	4.42	1.53	29.2	76.9	162.3	No	Yes	No	Quit smoking	Low drinking	Yes	93.7	790	112	705.3571429	14.52368818	No
74598	58	Male	Non-Hispanic White	33	54	9.28	2.225	384.54	1.841	65	4.3	139	249.8	15.49	4.6	0.67	32.9	107.1	180.4	No	No	Yes	No smoking	No drinking	Yes	37.4	9600	156	6153.846154	13.96436551	No
74721	53	Female	Mexican American	39	62	5.71	2.35	102.54	1.033	72	4	141	345	5.83	6.05	1.5	32.4	79.1	156.3	No	No	No	No smoking	No drinking	Yes	118	4.8	104	4.615384615	53.71194539	No
74728	46	Male	Mexican American	44	74	7.14	2.35	129.95	1.421	72	4.3	140	398.5	4.88	5.97	1.06	27	95.8	188.4	No	No	No	Quit smoking	Low drinking	No	69.2	4.8	123	3.902439024	56.39973712	No
74823	67	Male	Non-Hispanic White	40	56	7.14	2.4	109.62	1.001	72	5	138	434.2	9.83	4.34	1.27	48.1	145	173.6	Yes	No	Yes	Quit smoking	No drinking	Yes	66	18.6	103	18.05825243	59.77934309	No
74859	55	Female	Non-Hispanic Black	39	210	19.99	2.15	542.78	2.163	74	3.6	141	493.7	4.05	5.69	1.24	27	72.8	164.2	No	No	No	Quit smoking	Low drinking	Yes	52.9	72.5	66	109.8484848	8.186286947	No
74960	63	Female	Non-Hispanic Black	40	58	2.86	2.375	68.07	1.162	70	4.4	144	172.5	4.94	5.35	2.74	17.8	45.7	160.2	No	No	No	Current smoking	Low drinking	No	89.1	8.7	28	31.07142857	95.23777168	No
75146	49	Male	Non-Hispanic Black	40	74	6.78	2.5	105.2	1.195	62	4.6	138	463.9	9.83	5.15	1.09	43.1	132.6	175.3	Yes	No	Yes	No smoking	Low drinking	Yes	75	820	100	820	82.63397465	No
75252	43	Male	Non-Hispanic White	40	88	4.28	2.35	77.79	1.033	73	4	141	493.7	5.44	7.11	0.93	30.5	95	176.4	No	No	No	Quit smoking	Low drinking	Yes	102	550	238	231.092437	105.2078368	No
75264	80	Female	Non-Hispanic White	44	128	8.21	2.35	118.46	1.356	75	4.2	139	368.8	6.05	4.68	0.96	30.3	75.1	157.5	No	No	No	Quit smoking	Low drinking	Yes	87.5	6.2	67	9.253731343	37.3216297	No
75285	80	Male	Non-Hispanic White	44	64	8.57	2.25	149.4	1.485	72	4.7	134	392.6	4	5.4	1.66	22.7	67	171.7	Yes	No	No	No smoking	Low drinking	Yes	127	22.8	215	10.60465116	37.5252125	Yes
75287	75	Male	Non-Hispanic Black	42	57	10.35	2.375	145.86	1.098	73	4.3	141	398.5	6.22	4.99	2.17	26	79.1	174.5	No	No	No	Quit smoking	Low drinking	No	165	40	95	42.10526316	46.37002086	No
75366	46	Female	Non-Hispanic White	39	101	6.78	2.325	86.63	1.324	69	3.9	139	327.1	11.27	6.05	1.66	35.8	98.6	165.9	Yes	Yes	Yes	No smoking	No drinking	Yes	120	29.4	72	40.83333333	69.17728708	No
75379	53	Female	Other Race	47	55	5.71	2.5	61	1.711	79	3.6	142	356.9	6.38	5.17	1.14	28.6	77	164.1	No	No	No	No smoking	Low drinking	No	71.9	20	54	37.03703704	99.38777432	No
75409	47	Male	Mexican American	46	102	5.71	2.4	80.44	1.066	78	3.7	141	321.2	4.55	6.52	1.24	26.2	76.5	171	No	No	No	Current smoking	Low drinking	No	52.4	85	81	104.9382716	100.0073553	No
75498	69	Female	Non-Hispanic White	39	61	7.14	2.275	96.36	1.13	66	4.4	140	386.6	16.54	4.47	1.29	39.3	99.9	159.4	No	No	Yes	Current smoking	Low drinking	Yes	25.6	14.9	27	55.18518519	51.75352449	No
75572	68	Female	Mexican American	41	76	4.64	2.375	53.04	1.162	77	4	137	202.2	14.65	4.47	1.37	28.5	69.2	155.8	Yes	No	Yes	Quit smoking	Low drinking	Yes	60.7	14.1	25	56.4	93.65722422	No
75641	49	Female	Non-Hispanic White	43	43	6.78	2.325	103.43	1.356	66	3.7	138	309.3	5.33	5.2	2.15	20.7	59.6	169.5	No	No	No	No smoking	Low drinking	No	116	2	69	2.898550725	54.67224285	No
75643	43	Female	Other Hispanic	46	61	3.93	2.375	54.81	0.969	70	3.9	140	214.1	5.22	4.84	0.8	22.5	58.7	161.4	No	No	No	No smoking	No drinking	Yes	35.4	28	93	30.10752688	110.4396357	No
75654	49	Female	Non-Hispanic Black	38	44	4.28	2.475	58.34	1.324	64	4.3	140	273.6	6.11	6.39	1.27	34.1	93.2	165.4	No	No	Yes	No smoking	Low drinking	Yes	23.9	46	55	83.63636364	120.2183611	No
75663	54	Female	Non-Hispanic White	45	78	3.57	2.45	105.2	1.066	73	3.3	139	339	4.44	6.65	1.45	23.4	61.2	161.8	No	No	No	No smoking	Low drinking	No	104	4.5	60	7.5	51.71464687	Yes
75700	68	Male	Other Hispanic	40	90	1.79	2.35	72.49	1.162	63	3.9	141	362.8	5.11	4.63	1.45	24.4	60.3	157.1	Yes	No	Yes	Quit smoking	Low drinking	No	74.8	1190	110	1081.818182	90.86239676	Yes
75769	72	Male	Non-Hispanic White	36	67	8.57	2.3	129.95	1.388	59	3.7	141	291.5	3.39	4.76	1.76	23.6	76.7	180.4	Yes	No	No	No smoking	No drinking	No	143	6.6	203	3.251231527	46.9848171	Yes
75786	54	Female	Other Race	35	64	4.64	2.275	83.98	1.227	61	3.7	141	291.5	5.5	5.12	1.73	32.3	79.9	157.3	Yes	No	No	Current smoking	Low drinking	Yes	56.6	16.7	51	32.74509804	67.90191163	Yes
75845	59	Male	Mexican American	41	67	5	2.325	78.68	1.259	71	4	139	232	11.82	3.34	1.03	33.2	112.1	183.7	No	No	Yes	Current smoking	Low drinking	Yes	47.9	205	56	366.0714286	93.58778152	No
75911	67	Male	Non-Hispanic Black	38	194	2.86	2.35	94.59	1.13	77	4.7	140	327.1	5.27	3.93	1.86	21.6	58.7	165	No	No	No	No smoking	Low drinking	No	60	81	41	197.5609756	82.80497006	No
75998	76	Female	Non-Hispanic White	40	85	7.85	2.45	93.7	1.227	68	3.6	141	321.2	5.72	5.09	1.78	27.4	72.5	162.6	Yes	No	No	Quit smoking	No drinking	Yes	86.9	4.1	62	6.612903226	50.96106737	Yes
76033	69	Female	Other Hispanic	38	63	5.36	2.475	82.21	1.195	84	4.1	138	345	8.16	4.16	0.8	33.7	75.1	149.3	No	No	Yes	Quit smoking	No drinking	No	145	454.5	210	216.4285714	62.70362982	Yes
76116	68	Male	Non-Hispanic White	34	131	30.7	2.35	528.63	1.776	66	5.2	141	368.8	6.22	5.09	0.88	35.4	108.8	175.3	Yes	Yes	No	Current smoking	No drinking	Yes	59.2	2300	48	4791.666667	8.859627711	Yes
76144	80	Male	Non-Hispanic White	40	78	5.36	2.325	101.66	1.098	67	4.7	141	321.2	5.22	4.11	1.11	32.4	97.2	173.1	No	No	No	Quit smoking	Low drinking	No	53.2	85	186	45.69892473	59.7660422	No
76238	61	Female	Other Race	39	58	5.71	2.225	82.21	1.259	66	3.8	142	261.7	6.83	4.99	1.01	34.8	86.2	157.3	No	No	No	Quit smoking	Low drinking	Yes	26.3	34.8	94	37.0212766	66.32827371	No
76267	63	Male	Non-Hispanic Black	30	107	12.14	2.15	150.28	1.356	67	5.5	140	463.9	6.61	4.42	1.14	43.1	146.8	184.5	No	No	Yes	Quit smoking	No drinking	Yes	10.8	3000	102	2941.176471	48.65994926	No
76271	61	Male	Non-Hispanic White	46	46	6.07	2.375	68.95	1.195	73	4.2	135	362.8	4.72	4.6	1.45	27	82.1	174.3	Yes	No	No	Current smoking	Low drinking	Yes	70.5	24.2	46	52.60869565	97.42402328	No
76277	80	Male	Non-Hispanic White	44	49	7.14	2.2	110.5	1.195	71	4.5	141	362.8	5.5	3.13	1.03	31.3	96.6	175.6	No	No	No	Quit smoking	Heavy drinking	No	51.5	13.4	146	9.178082192	54.03485376	No
76302	49	Male	Non-Hispanic Black	45	47	3.93	2.6	98.12	1.421	77	3.7	141	475.8	5.33	5.09	1.73	27.3	87.4	179	Yes	No	No	No smoking	Low drinking	Yes	31.3	26.2	15	174.6666667	89.88752811	No
76385	57	Male	Other Race	44	76	4.28	2.325	64.53	1.324	76	3.8	139	404.5	6.11	4.91	1.32	28	69.9	158	No	No	No	No smoking	Low drinking	No	65.2	22.2	57	38.94736842	102.9660975	No
76422	69	Male	Non-Hispanic Black	44	97	6.78	2.4	95.47	1.098	74	4.1	141	469.9	5.61	3.83	1.42	25.8	74	169.4	No	No	No	Quit smoking	Low drinking	Yes	47	104	81	128.3950617	80.73662082	No
76434	50	Male	Mexican American	44	56	4.28	2.45	131.72	1.356	71	4.6	142	362.8	5.27	4.73	1.53	29.2	76.8	162.3	Yes	No	No	Current smoking	Low drinking	No	54.2	1.8	124	1.451612903	53.9483955	No
76436	78	Male	Non-Hispanic White	42	48	8.21	2.45	112.27	0.969	67	4.3	137	261.7	5.11	5.09	1.37	30.6	94.2	175.5	No	No	No	Quit smoking	Low drinking	No	82.3	15	147	10.20408163	53.75773853	No
76447	80	Female	Non-Hispanic White	41	49	7.5	2.4	102.54	1.388	66	4.8	140	374.7	4.55	5.69	1.91	21.8	56.2	160.4	Yes	No	No	No smoking	Low drinking	Yes	81.8	15.7	117	13.41880342	44.43248385	Yes
76468	73	Male	Non-Hispanic White	43	56	5.36	2.375	108.73	1.227	68	3.7	142	350.9	5.27	4.55	1.32	26	77.6	172.7	No	No	No	No smoking	Low drinking	Yes	81.4	6.7	103	6.504854369	57.87595454	No
76482	42	Female	Non-Hispanic Black	41	62	1.79	2.4	57.46	1.259	69	4.4	142	237.9	5	6.05	1.55	42.2	114.6	164.8	Yes	No	No	No smoking	Low drinking	Yes	46	385	63	611.1111111	126.9134132	No
76641	42	Female	Non-Hispanic White	42	44	5.71	2.35	87.52	1.227	73	4.5	139	422.3	5.77	4.47	0.8	45.3	127	167.4	Yes	No	No	Quit smoking	Low drinking	Yes	56.8	66	202	32.67326733	70.28067237	No
76657	49	Female	Non-Hispanic Black	38	28	3.93	2.35	81.33	0.936	72	3.8	140	333.1	5.88	4.09	1.53	35.8	96.7	164.4	Yes	No	No	No smoking	Low drinking	Yes	56.2	69.1	117	59.05982906	84.73592021	No
76722	73	Male	Non-Hispanic White	40	67	3.21	2.3	122.88	1.259	66	3.8	139	285.5	4.61	6.21	0.83	30.2	86.3	169.1	Yes	No	No	Quit smoking	No drinking	No	99	0.7	43	1.627906977	49.92160658	No
76738	63	Female	Other Race	45	86	3.93	2.425	61.88	1.421	81	4	139	386.6	4.88	8.4	1.66	23.4	51.3	148.2	No	No	No	No smoking	Low drinking	Yes	59.3	35	76	46.05263158	92.20820035	No
76740	40	Female	Non-Hispanic White	40	79	3.57	2.275	57.46	1.292	70	3.7	139	220.1	4.72	4.47	1.06	40.4	105.6	161.7	No	No	No	Quit smoking	Low drinking	No	58.9	165	94	175.5319149	111.0517972	No
76741	68	Female	Non-Hispanic White	42	71	10	2.25	140.56	1.421	71	4.8	140	404.5	4.61	4.63	1.47	28	70.1	158.2	Yes	No	No	No smoking	No drinking	Yes	45.7	18.4	131	14.04580153	33.01795684	Yes
76789	71	Female	Non-Hispanic White	46	63	6.07	2.725	101.66	1.421	74	4.7	140	428.3	6.11	5.38	1.63	32.6	74.1	150.8	No	No	No	No smoking	Low drinking	Yes	122	21	197	10.65989848	47.83032977	Yes
76793	45	Female	Mexican American	40	57	12.85	2.35	221	1.292	71	4	138	672.1	8.55	5.48	0.83	42.4	111.5	162.1	No	No	Yes	Quit smoking	Low drinking	Yes	24.6	680	96	708.3333333	22.45417654	No
76860	60	Female	Non-Hispanic Black	39	72	4.28	2.4	64.53	1.421	64	4.2	144	309.3	5.27	5.61	1.24	28.1	70.8	158.7	No	No	No	Current smoking	No drinking	Yes	26.6	87	244	35.6557377	103.7460161	Yes
76870	80	Female	Non-Hispanic White	41	87	5.71	2.475	104.31	1.001	71	3.3	139	404.5	6.33	6.26	1.32	26.1	79.2	174.2	Yes	No	No	No smoking	No drinking	Yes	108	11	66	16.66666667	43.52361438	No
76871	70	Female	Other Race	39	68	5.36	2.35	75.14	1.582	71	4	138	303.3	6.83	4.55	1.81	38.9	82.8	145.9	No	No	No	Quit smoking	No drinking	Yes	160	47	144	32.63888889	69.41771829	Yes
76901	52	Female	Non-Hispanic Black	37	75	2.86	2.25	109.62	0.936	69	4	142	362.8	5.11	4.6	1.37	37.2	94.5	159.4	No	No	No	Current smoking	Low drinking	Yes	64.3	6.3	119	5.294117647	57.83463	No
76931	80	Male	Non-Hispanic White	38	48	10.35	2.4	119.34	1.162	67	4.5	144	374.7	5.77	3.93	1.94	21	58.6	167.2	No	No	No	No smoking	Low drinking	Yes	107	90	112	80.35714286	49.23394771	Yes
76984	43	Male	Non-Hispanic White	40	70	3.57	2.25	66.3	0.969	63	4	139	327.1	5.94	4.03	0.93	47.4	156.7	181.9	Yes	No	No	Quit smoking	Low drinking	No	42.2	86	233	36.90987124	112.3518661	No
77001	40	Female	Non-Hispanic White	36	84	5	2.325	48.62	1.162	61	4.2	140	273.6	13.66	5.48	0.85	34.3	86.4	158.7	Yes	Yes	Yes	Current smoking	Low drinking	Yes	55.8	731.5	113	647.3451327	117.3261341	No
77123	50	Female	Other Race	44	43	5	2.45	70.72	1.582	69	3.7	141	249.8	4.88	6.8	1.76	27.6	73.4	163.2	No	No	No	No smoking	No drinking	No	83.7	15.4	42	36.66666667	85.9640863	No
77162	72	Female	Non-Hispanic White	40	85	6.43	2.375	68.07	1.13	68	3.7	139	249.8	5.33	3.75	0.98	40.3	103.6	160.3	Yes	No	No	No smoking	No drinking	Yes	104	11.8	36	32.77777778	77.13811572	No
77177	48	Male	Non-Hispanic White	43	65	3.21	2.425	127.3	1.162	70	4	141	339	7.49	5.82	0.78	27.8	80.4	170.1	No	No	No	No smoking	Low drinking	Yes	58.9	1	32	3.125	57.01668736	No
77187	80	Female	Non-Hispanic White	41	86	9.28	2.4	82.21	1.066	64	4.2	138	380.7	13.43	6.62	1.09	31.6	64.7	143	No	No	Yes	No smoking	Low drinking	Yes	29.4	17.3	152	11.38157895	58.0409371	Yes
77250	78	Male	Mexican American	50	52	3.93	2.55	98.12	1.13	77	4.5	138	273.6	12.71	4.97	1.86	24.8	73.1	171.6	Yes	No	Yes	Quit smoking	Low drinking	Yes	91.9	97	56	173.2142857	63.26218793	No
77336	48	Male	Non-Hispanic Black	41	47	5	2.3	111.38	1.388	71	4	143	428.3	5.16	5.15	1.68	29.1	93.9	179.5	Yes	No	No	No smoking	Low drinking	Yes	71.4	100	181	55.24861878	77.66005276	No
77341	49	Female	Non-Hispanic White	45	110	7.14	3	99.89	1.259	67	4.1	141	392.6	4.72	4.73	1.37	36.8	106.2	169.9	No	No	No	Quit smoking	Low drinking	Yes	39.7	43	61	70.49180328	57.0205969	No
77368	43	Female	Mexican American	41	58	4.28	2.3	60.11	0.936	72	3.8	139	303.3	5.38	5.33	1.06	30.2	72.9	155.4	No	No	No	No smoking	Low drinking	No	59.2	13.1	34	38.52941176	107.1337727	No
77371	70	Female	Non-Hispanic White	40	63	3.57	2.2	103.43	0.969	67	4.2	139	350.9	4.55	4.55	1.01	25.5	69	164.4	Yes	No	No	Quit smoking	Low drinking	Yes	135	19.6	171	11.4619883	47.17382689	No
77388	46	Male	Non-Hispanic Black	44	56	3.57	2.375	122.88	1.388	72	4	138	398.5	4.61	5.61	1.22	28.4	81.4	169.2	No	No	Yes	No smoking	No drinking	No	66.5	105	172	61.04651163	69.94268173	No
77463	50	Female	Mexican American	40	49	3.57	2.25	62.76	1.388	70	3.9	140	273.6	5.38	4.4	1.32	36.4	89.5	156.8	No	No	No	No smoking	Low drinking	Yes	38.4	39	127	30.70866142	99.30737501	No
77469	67	Female	Non-Hispanic White	42	50	8.93	2.425	102.54	1.388	72	4.2	137	279.6	5.22	3.21	1.66	37.7	86.5	151.5	Yes	No	No	Quit smoking	No drinking	No	111	6.5	61	10.6557377	48.68109757	No
77503	59	Male	Non-Hispanic White	39	51	7.85	2.2	114.04	1.259	62	3.6	144	582.9	5.83	2.74	0.8	28.1	92.8	181.6	No	No	No	Quit smoking	Heavy drinking	No	62.4	1090	66	1651.515152	60.28385383	No
77529	65	Male	Non-Hispanic Black	37	92	4.64	2.175	87.52	0.936	75	3.7	136	374.7	7.99	3.49	1.47	36.5	116.3	178.6	No	No	Yes	No smoking	Low drinking	Yes	60.3	57.3	148	38.71621622	92.24863411	No
77645	52	Female	Mexican American	40	66	2.86	2.4	63.65	1.259	68	4.3	143	374.7	4.88	5.95	1.27	27.7	73.3	162.8	No	No	No	No smoking	Low drinking	No	60.7	12.6	24	52.5	96.28006047	No
77661	80	Female	Non-Hispanic Black	35	84	14.28	2.25	215.7	1.647	64	4.6	142	434.2	8.83	4.16	1.4	40.8	95.8	153.3	No	No	Yes	No smoking	No drinking	Yes	106	1370	90	1522.222222	20.9584633	No
77758	67	Female	Non-Hispanic White	41	51	8.93	2.375	86.63	1.162	71	4.1	139	404.5	6.83	5.07	1.19	39.3	99.2	158.9	Yes	No	No	Quit smoking	Low drinking	Yes	41.2	220	113	194.6902655	59.68947303	No
77870	76	Male	Mexican American	41	157	6.43	2.425	111.38	1.227	82	3.8	140	291.5	9.71	4.06	0.75	27	72.8	164.1	No	No	Yes	Current smoking	No drinking	Yes	63.5	54	129	41.86046512	55.0418729	Yes
77880	63	Male	Mexican American	39	52	4.64	2.35	91.94	1.098	76	4	137	368.8	5.22	6.21	0.91	28.1	73.7	162	No	No	No	No smoking	Low drinking	Yes	80.9	79	69	114.4927536	76.05147725	No
77892	80	Male	Non-Hispanic White	42	41	8.93	2.35	133.48	1.13	65	4.4	140	517.5	5.5	3.98	1.73	25.5	72.1	168	No	No	No	Quit smoking	Low drinking	Yes	83.2	25.2	71	35.49295775	42.9986734	No
77910	58	Male	Non-Hispanic White	39	70	6.07	2.375	68.07	1.001	69	4.4	138	428.3	5.27	4.58	0.7	29.9	84.8	168.3	Yes	No	No	Current smoking	No drinking	Yes	45.9	160	106	150.9433962	100.0279823	No
77939	55	Female	Non-Hispanic Black	40	57	3.21	2.375	59.23	1.356	69	3.9	139	214.1	8.88	4.32	1.5	35.3	86.2	156.2	No	No	Yes	No smoking	Low drinking	No	42.7	38	46	82.60869565	114.6879101	No
77959	44	Male	Mexican American	41	91	3.21	2.425	95.47	1.485	82	4	143	386.6	6	3.18	1.16	39.1	129.9	182.3	No	No	No	Current smoking	Low drinking	Yes	98	79	246	32.11382114	83.0339924	No
78013	45	Female	Non-Hispanic Black	41	53	2.14	2.3	69.84	0.969	71	3.9	139	309.3	6	4.71	1.06	27.3	79.6	170.9	No	No	No	No smoking	Low drinking	No	49.7	106.9	51	209.6078431	104.7752934	No
78021	62	Female	Non-Hispanic White	40	70	5.36	2.25	89.28	1.292	66	4.3	133	345	5.38	3.83	1.24	31.6	73.3	152.4	Yes	No	No	Current smoking	No drinking	Yes	32.1	355	105	338.0952381	59.61002264	No
78037	67	Female	Non-Hispanic White	43	67	3.21	2.4	51.27	1.098	74	3.9	138	279.6	17.32	3.78	0.72	37.4	92.7	157.5	No	No	Yes	Quit smoking	Low drinking	Yes	47.1	120	153	78.43137255	95.37531494	No
78083	53	Male	Non-Hispanic White	36	49	1.07	2.225	60.11	1.033	67	4.3	133	226	4.88	3.96	1.99	20.7	59.1	168.9	Yes	No	No	Current smoking	Low drinking	No	16.8	14.9	42	35.47619048	109.0339614	No
78088	66	Male	Non-Hispanic Black	39	125	15.35	2.3	307.63	1.195	80	4.7	142	368.8	5	5.53	1.01	21.5	72.5	183.7	Yes	No	No	Current smoking	No drinking	Yes	138	2900	75	3866.666667	20.03839057	No
78095	51	Female	Other Hispanic	24	104	6.07	2.15	68.95	1.485	47	3.9	132	190.3	32.03	7.37	2.72	21.5	52.4	156	No	No	Yes	Quit smoking	Low drinking	Yes	30.6	1080	12	9000	88.01561335	No
78195	79	Female	Non-Hispanic White	41	51	10.35	2.4	161.77	1.292	66	4.1	139	398.5	13.54	5.92	1.06	23.5	56.9	155.6	No	No	Yes	No smoking	Low drinking	Yes	84.7	1040	90	1155.555556	25.78562632	No
78208	52	Male	Non-Hispanic Black	41	70	3.93	2.4	130.83	1.388	86	4.3	143	410.4	4.44	4.32	1.55	24	74.2	176	No	No	No	No smoking	Low drinking	No	85.3	190	211	90.04739336	62.15788813	No
78245	72	Female	Other Race	38	77	2.86	2.3	86.63	1.033	68	4.2	136	255.8	21.82	6.62	0.98	29.7	72.6	156.4	No	No	Yes	No smoking	Low drinking	Yes	118	4.5	43	10.46511628	57.62938529	No
78350	43	Female	Other Hispanic	42	57	4.28	2.35	52.16	1.195	73	3.5	140	196.3	4.55	4.19	1.66	22.5	52.1	152.2	No	No	No	No smoking	Low drinking	No	50.2	31.4	68	46.17647059	112.2565057	No
78392	67	Female	Non-Hispanic White	39	87	3.93	2.3	53.04	1.001	67	3.8	140	261.7	5.44	5.64	0.8	26.1	66.5	159.7	No	No	No	Current smoking	No drinking	No	85	62	185	33.51351351	94.31744634	No
78431	80	Female	Non-Hispanic White	40	106	11.07	2.325	76.91	1.195	66	4.2	140	261.7	4.83	6.08	1.63	23.2	58.5	158.7	Yes	No	No	No smoking	Low drinking	Yes	40.8	22.4	50	44.8	62.91461223	Yes
78442	59	Female	Mexican American	40	100	6.07	2.225	50.39	1.162	70	3.6	143	279.6	5.55	5.17	1.91	29.5	65.3	148.9	Yes	No	No	No smoking	Low drinking	No	68.5	29.8	52	57.30769231	101.4675045	Yes
78465	68	Female	Non-Hispanic White	44	47	8.93	2.225	117.57	1.13	68	3.7	140	291.5	5.55	4.34	1.42	41.4	107.6	161.2	Yes	No	No	Quit smoking	Low drinking	No	45.2	4.8	57	8.421052632	40.97346428	No
78481	71	Female	Non-Hispanic White	45	40	3.93	2.325	60.11	1.098	66	3.9	140	255.8	4.44	7.01	3.93	18.5	43.4	153.1	No	No	No	No smoking	Low drinking	No	67.5	13.5	38	35.52631579	88.00459665	Yes
78598	63	Male	Non-Hispanic White	40	65	9.64	2.275	193.6	1.518	63	3.8	138	362.8	6.16	3.96	0.8	31.6	103.3	180.7	No	No	Yes	No smoking	Low drinking	Yes	82	4700	114	4122.807018	30.91035743	No
78619	61	Female	Non-Hispanic White	42	69	3.21	2.325	65.42	1.227	71	3.8	141	273.6	5.16	5.3	1.42	29.8	83	166.8	No	No	No	Quit smoking	No drinking	No	47.5	19	56	33.92857143	87.43663394	No
78621	50	Male	Other Race	36	96	15.71	2.1	456.14	1.776	64	4.6	133	428.3	5.11	5.4	1.19	26.4	72.4	165.7	No	Yes	No	No smoking	Low drinking	Yes	72.1	1980	74	2675.675676	12.0162026	Yes
78649	50	Male	Mexican American	41	84	4.28	2.25	71.6	0.969	67	4	139	232	12.88	4.14	0.96	30.4	90.1	172.1	No	No	Yes	No smoking	Low drinking	Yes	28.3	50	49	102.0408163	103.630565	No
78700	80	Male	Non-Hispanic White	43	47	6.07	2.4	102.54	1.162	71	4	141	267.7	5.44	4.5	2.25	22	58.9	163.5	Yes	No	No	Quit smoking	Low drinking	No	89.5	4.2	141	2.978723404	59.14369822	No
78703	59	Male	Non-Hispanic White	44	38	5.36	2.325	123.76	0.904	68	3.9	139	398.5	5.5	6	1.16	23.5	72.5	175.6	No	No	No	No smoking	Low drinking	Yes	62.7	8.3	68	12.20588235	54.60534716	No
78707	56	Male	Non-Hispanic Black	46	86	4.64	2.35	90.17	1.388	72	4	141	333.1	4.77	5.56	2.28	19.6	59.5	174.4	Yes	No	No	Current smoking	Low drinking	Yes	43.9	68	181	37.56906077	94.78553174	No
78714	64	Female	Non-Hispanic White	38	71	7.85	2.325	89.28	1.324	66	4.8	141	339	5.22	5.09	1.34	50.2	137.6	165.5	Yes	No	No	No smoking	Low drinking	Yes	92.9	10.2	171	5.964912281	58.77840322	No
78727	70	Female	Non-Hispanic White	42	102	6.43	2.425	124.64	1.227	69	3.8	144	404.5	8.49	3.88	0.98	28.9	78.4	164.7	No	No	Yes	Quit smoking	Low drinking	Yes	50.5	24.2	90	26.88888889	37.64713302	Yes
78744	55	Female	Non-Hispanic White	44	60	5.71	2.525	99.89	1.098	71	5.1	143	267.7	4.83	6.49	1.97	22.9	72.6	178	Yes	No	No	No smoking	Low drinking	No	83.7	2.3	42	5.476190476	54.66725285	No
78777	56	Female	Non-Hispanic Black	43	90	1.07	2.3	36.24	1.13	77	3.4	143	291.5	6.33	4.53	2.35	24.5	63.5	161	Yes	No	No	Current smoking	Low drinking	No	13.8	38	59	64.40677966	133.8565442	Yes
78789	75	Male	Non-Hispanic White	41	63	5	2.35	114.92	1.098	71	5.1	143	416.4	7.05	4.84	0.88	27.9	95.8	185.2	No	No	No	No smoking	Low drinking	Yes	83.7	13.2	184	7.173913043	53.37457512	No
78865	61	Female	Other Hispanic	42	55	3.93	2.325	81.33	1.292	69	3.8	141	297.4	5.38	5.95	1.71	26.4	67.2	159.6	No	No	No	No smoking	Low drinking	Yes	75.8	41	41	100	67.20090103	No
78928	80	Female	Non-Hispanic White	44	52	10.71	2.375	83.1	1.259	74	4.7	142	440.2	5.16	3.41	1.03	20.4	45.4	149	No	No	No	No smoking	Low drinking	Yes	137	10.3	34	30.29411765	57.2952641	No
78947	80	Female	Non-Hispanic White	39	57	8.57	2.5	124.64	1.033	68	4.2	139	339	5.44	2.9	1.11	30.1	66.7	148.9	Yes	Yes	No	No smoking	No drinking	No	123	5.7	100	5.7	35.09331491	Yes
78950	73	Female	Other Hispanic	39	48	5	2.325	69.84	1.292	64	4.3	142	220.1	4.88	4.16	1.11	30.9	84.6	165.5	Yes	No	Yes	Quit smoking	No drinking	No	19.9	1080	242	446.2809917	74.25990813	No
78951	80	Female	Non-Hispanic White	37	96	4.28	2.25	51.27	1.259	62	4	133	148.7	6.11	4.03	1.42	29.2	79.2	164.8	Yes	No	No	Quit smoking	No drinking	Yes	91.4	28.2	61	46.2295082	87.0514913	Yes
78980	68	Female	Non-Hispanic White	44	77	9.64	2.55	109.62	1.582	74	4.3	140	255.8	6.88	8.38	1.16	22.2	48.3	147.5	No	No	Yes	Current smoking	No drinking	Yes	98	43	86	50	44.59565032	Yes
78994	54	Female	Non-Hispanic Black	39	70	6.07	2.35	80.44	1.324	79	4.2	146	273.6	5.27	5.79	1.73	43.6	108.2	157.6	No	No	No	No smoking	No drinking	Yes	68.2	65	150	43.33333333	82.89956133	No
79063	51	Female	Mexican American	45	82	6.78	2.375	75.14	1.679	75	3.7	137	261.7	12.88	4.71	1.24	41.7	114.8	165.9	No	No	Yes	Quit smoking	Low drinking	No	44.4	86	91	94.50549451	79.32948104	No
79064	48	Male	Other Race	46	64	6.78	2.3	100.78	1.13	70	4.1	138	487.7	10.21	3.85	1.03	28	81.1	170.1	No	No	No	No smoking	Low drinking	Yes	70	123	104	118.2692308	75.62480519	No
79154	71	Male	Non-Hispanic White	42	51	7.5	2.5	102.54	0.969	76	4.1	140	279.6	4.88	5.28	1.6	23.7	72.8	175.2	Yes	No	No	Quit smoking	Low drinking	Yes	79.5	13.7	41	33.41463415	63.00358189	No
79178	80	Male	Other Race	42	40	10.35	2.3	146.74	1.098	71	3.9	140	309.3	7.05	5.69	0.8	26.7	67.6	159	No	No	Yes	No smoking	Low drinking	No	53.3	195	179	108.9385475	38.34665692	No
79195	66	Female	Non-Hispanic Black	43	68	6.07	2.5	142.32	1.259	73	3.8	138	345	4.83	4.22	2.04	26.9	79.6	172.1	Yes	No	No	Current smoking	Low drinking	Yes	47.2	80	269	29.73977695	38.22713705	No
79214	80	Female	Non-Hispanic Black	43	106	5.36	2.3	131.72	1.098	76	4.6	140	392.6	7.22	6.62	1.97	33.2	77.3	152.7	No	No	Yes	No smoking	No drinking	Yes	107	990	179	553.0726257	38.04797416	No
79266	58	Female	Non-Hispanic Black	42	79	5	2.4	69.84	1.259	71	3.6	137	232	14.93	7.4	1.94	23.4	65.5	167.3	Yes	No	Yes	Quit smoking	Low drinking	Yes	69.5	40	77	51.94805195	95.63109226	No
79286	72	Male	Non-Hispanic White	43	58	7.5	2.4	123.76	1.098	75	4.3	141	446.1	5.44	4.01	2.02	27.9	85.3	174.7	Yes	No	No	No smoking	Low drinking	Yes	85	16.7	102	16.37254902	49.8396981	No
79407	43	Female	Non-Hispanic Black	37	49	4.64	2.375	93.7	1.421	69	4.2	140	362.8	4.44	5.53	2.07	23	58.9	159.9	Yes	No	No	Current smoking	Low drinking	Yes	38.9	155	161	96.27329193	74.4726403	No
79445	80	Male	Non-Hispanic White	40	73	5.36	2.3	103.43	1.001	64	4.6	144	374.7	7.44	4.55	1.58	28.9	96.3	182.4	No	No	No	Quit smoking	Low drinking	No	56.1	10.6	186	5.698924731	58.53309377	No
79486	72	Female	Non-Hispanic White	39	135	5.71	2.275	74.26	1.259	67	3.9	142	267.7	4.16	6.03	1.11	27	63.7	153.6	No	No	No	No smoking	No drinking	Yes	59	41	87	47.12643678	69.43567406	Yes
79499	57	Female	Non-Hispanic White	39	116	5.36	2.35	99.01	1.453	67	4	141	345	3.94	4.78	0.91	28.1	77.9	166.6	No	No	No	Current smoking	Low drinking	No	85.7	8	142	5.633802817	54.48701244	No
79650	58	Male	Non-Hispanic White	47	35	7.85	2.45	125.53	1.388	70	3.8	142	339	5.61	3.49	1.22	23.7	77.3	180.7	Yes	No	No	No smoking	Low drinking	No	84.5	5.5	108	5.092592593	54.0552787	No
79682	49	Male	Mexican American	44	61	5	2.325	75.14	1.162	76	4.1	140	291.5	5.77	3.78	1.32	41.8	131.4	177.3	Yes	No	No	No smoking	Low drinking	No	41	162	106	152.8301887	102.3139336	No
79715	55	Male	Non-Hispanic Black	41	71	3.93	2.375	89.28	1.033	79	3.8	140	458	4.83	6	1.63	20.1	66.3	181.8	No	Yes	No	No smoking	Low drinking	No	30.6	38	121	31.40495868	96.59749604	No
79878	77	Female	Non-Hispanic White	44	81	8.57	2.475	119.34	1.13	70	4.2	144	404.5	6.05	5.66	1.27	33.1	78.5	153.9	Yes	Yes	No	Current smoking	Low drinking	Yes	70.1	136	110	123.6363636	37.77539628	Yes
79885	69	Male	Non-Hispanic White	44	55	2.14	2.225	77.79	1.162	70	4	139	493.7	4.66	5.53	2.04	29.4	91.5	176.4	Yes	No	No	Current smoking	Low drinking	Yes	23.1	31.2	61	51.14754098	87.64528386	No
79887	69	Male	Non-Hispanic Black	38	60	8.21	2.375	120.22	1.227	70	3.9	143	422.3	9.27	5.07	1.55	30.4	71.8	153.7	No	No	Yes	No smoking	Low drinking	Yes	102	195	82	237.804878	61.09861259	No
80005	40	Female	Other Hispanic	42	63	4.28	2.25	65.42	0.936	71	3.8	138	285.5	5.27	4.58	1.19	31.9	76.8	155.2	No	No	No	No smoking	Low drinking	No	52.5	34.2	47	72.76595745	101.3349393	No
80055	44	Female	Other Hispanic	46	61	2.86	2.375	61	0.936	78	4.1	139	362.8	5.16	4.47	1.24	26.7	81.8	175.1	No	No	No	No smoking	Low drinking	No	51.4	66	83	79.51807229	105.8740993	No
80072	80	Female	Non-Hispanic White	37	48	9.64	2.525	83.1	1.13	69	3.7	142	392.6	8.05	6.39	1.32	31.5	73.4	152.6	Yes	No	No	No smoking	No drinking	Yes	130	27.6	108	25.55555556	57.2952641	No
80187	60	Male	Non-Hispanic Black	37	116	5.36	2.35	110.5	1.162	63	4	143	410.4	6.11	3.21	1.16	25.9	79.2	175	No	No	No	Current smoking	No drinking	Yes	35.2	620	263	235.7414449	72.07297457	No
80188	55	Male	Non-Hispanic Black	48	78	5	2.45	105.2	1.356	73	3.2	143	172.5	4	4.86	1.86	23.5	76.3	180.3	Yes	No	No	Current smoking	Low drinking	No	73.5	160	257	62.25680934	79.22351978	No
80249	50	Male	Non-Hispanic White	38	54	5.71	2.275	153.82	1.388	66	3.9	139	273.6	5	4.55	0.47	30	84.8	168.2	No	No	No	Current smoking	No drinking	Yes	58.1	162	178	91.01123596	44.72359338	No
80307	75	Female	Non-Hispanic White	40	79	13.21	2.375	158.24	1.388	72	4	139	434.2	11.05	3.23	1.29	25.4	71.5	167.7	Yes	No	No	Quit smoking	Low drinking	No	112	2.9	18	16.11111111	27.2385976	Yes
80326	52	Female	Non-Hispanic White	39	91	2.5	2.425	46.85	1.324	64	3.7	138	190.3	10.44	4.16	1.19	33.7	91.9	165.1	No	No	Yes	Current smoking	Low drinking	Yes	69.5	33.8	98	34.48979592	109.1637149	No
80360	62	Female	Non-Hispanic White	49	62	4.64	2.4	94.59	1.227	72	3.6	139	321.2	4.44	3.7	1.97	27.2	80	171.4	No	No	No	No smoking	Low drinking	No	70.3	14.3	96	14.89583333	55.59283738	No
80468	52	Female	Non-Hispanic Black	38	106	3.21	2.425	64.53	1.356	76	3.8	141	249.8	6.33	4.76	1.68	30.8	92.4	173.2	No	No	Yes	Current smoking	Low drinking	Yes	39.3	35	115	30.43478261	109.7431548	No
80528	48	Female	Non-Hispanic White	42	70	2.14	2.4	69.84	1.324	66	4.1	141	315.2	5.05	5.72	0.91	29.5	80.7	165.5	No	No	No	Current smoking	Low drinking	No	78	11.5	23	50	88.51628842	No
80585	41	Male	Other Race	46	43	4.28	2.575	97.24	1.485	78	3.9	140	428.3	4.55	6.67	1.03	28	81.9	171.1	No	No	No	No smoking	Low drinking	No	83.5	19.3	46	41.95652174	82.94185394	No
80590	43	Female	Non-Hispanic White	40	58	3.93	2.225	63.65	1.098	61	3.8	140	232	5.22	3.52	1.11	31.7	86.6	165.4	No	No	No	Current smoking	Low drinking	No	47	17	45	37.77777778	102.5635673	No
80604	58	Male	Non-Hispanic Black	37	61	10.35	2.425	113.15	1.324	74	4.5	139	547.2	3.61	5.66	1.42	19.1	50.4	162.5	Yes	No	No	Current smoking	Low drinking	Yes	31.7	810	89	910.1123596	71.02664518	No
80817	80	Male	Non-Hispanic Black	43	104	5.71	2.3	99.01	1.324	75	4	136	356.9	4.5	4.97	2.04	23.3	63.5	165.2	No	Yes	No	Quit smoking	No drinking	Yes	95.8	25.4	52	48.84615385	71.51827534	Yes
80840	44	Female	Non-Hispanic Black	41	35	5.71	2.425	102.54	1.485	71	4	138	291.5	5.5	4.27	2.17	22.8	62.2	165	Yes	No	No	Current smoking	Low drinking	Yes	58.9	2245	260	863.4615385	66.31489432	No
80879	48	Female	Non-Hispanic Black	40	97	4.64	2.325	69.84	1.033	72	4.4	140	321.2	5.55	4.29	1.09	36.5	85.2	152.8	No	No	No	No smoking	Low drinking	No	50.5	110	43	255.8139535	102.5903783	No
80962	72	Female	Non-Hispanic Black	39	53	3.93	2.325	61.88	1.292	66	4	142	243.9	5.27	6.05	2.33	30.7	79.3	160.8	No	No	No	No smoking	Low drinking	No	47	100	161	62.11180124	100.3220085	No
81144	49	Male	Non-Hispanic White	44	79	4.28	2.3	81.33	1.162	75	3.8	139	517.5	5.77	5.64	1.22	32.3	101.9	177.7	No	No	No	No smoking	No drinking	Yes	39.1	30.8	54	57.03703704	97.31773662	No
81155	56	Female	Non-Hispanic Black	43	57	3.21	2.55	75.14	1.13	71	4.4	141	279.6	5.55	4.94	1.76	30.2	74.2	156.7	No	No	No	No smoking	Low drinking	No	31.9	26.8	81	33.08641975	88.76960587	No
81163	79	Female	Non-Hispanic Black	39	102	5.71	2.325	72.49	1.324	70	4.2	142	279.6	5.05	3.65	1.76	26.6	62	152.8	No	No	Yes	No smoking	No drinking	No	63.9	25.6	24	106.6666667	78.87938953	No
81166	73	Female	Non-Hispanic White	44	80	6.07	2.275	109.62	1.13	70	3.8	142	297.4	7.6	4.47	0.96	34.3	72.8	145.6	No	No	Yes	No smoking	Low drinking	Yes	59.7	12.5	36	34.72222222	43.056502	Yes
81213	50	Male	Non-Hispanic White	44	66	3.21	2.325	79.56	0.936	71	3.7	138	273.6	5.44	5.22	1.19	28.2	86.7	175.4	Yes	No	No	Current smoking	Low drinking	No	39.9	22.2	12	185	99.23880761	No
81262	71	Female	Non-Hispanic White	42	87	6.07	2.3	85.75	1.421	64	4.3	142	297.4	7.11	5.56	1.91	29.3	88.8	174.2	No	No	No	No smoking	Low drinking	No	95	1.6	32	5	58.75976326	No
81267	75	Female	Other Hispanic	40	77	12.14	2.325	97.24	1.227	68	4.8	138	303.3	5.33	6.44	1.66	26.2	67.2	160.3	Yes	No	No	Quit smoking	Low drinking	No	98.3	5.3	108	4.907407407	49.07273935	No
81276	48	Female	Non-Hispanic White	47	85	3.57	2.575	60.11	1.324	72	3.8	139	309.3	5.72	8.92	2.15	25.8	78.5	174.6	No	No	No	Quit smoking	Low drinking	No	38.4	21.4	22	97.27272727	103.43622	No
81339	55	Male	Non-Hispanic White	43	38	6.07	2.55	67.18	1.388	71	4.4	136	374.7	6.33	8.97	0.57	31.7	82.8	161.5	No	No	Yes	Quit smoking	No drinking	Yes	98	870	149	583.8926174	102.7086604	No
81409	65	Female	Other Race	45	47	3.93	2.425	70.72	1.388	66	3.7	137	196.3	3.44	4.45	2.56	25.4	75.9	172.8	Yes	No	No	No smoking	No drinking	Yes	128	8.2	26	31.53846154	77.36700392	No
81438	56	Female	Mexican American	40	69	4.64	2.375	48.62	1.162	81	3.9	137	226	13.49	4.55	1.29	36	88.8	157	No	No	Yes	Quit smoking	Low drinking	No	37.6	47	78	60.25641026	104.8534529	No
81477	70	Female	Non-Hispanic White	42	45	5.71	2.4	59.23	1.582	73	4.5	144	333.1	5.38	6.85	2.09	24.1	53.3	148.6	No	Yes	No	No smoking	Low drinking	No	77.5	13.6	33	41.21212121	89.05799848	Yes
81504	80	Male	Other Hispanic	42	70	7.5	2.35	107.85	1.066	71	4.5	142	303.3	5.61	5.48	1.76	27.1	63.7	153.3	No	No	No	Quit smoking	No drinking	No	90.7	15	172	8.720930233	55.64538489	Yes
81524	73	Male	Other Hispanic	37	72	16.07	2.25	167.08	1.098	78	4.2	143	481.8	3.66	3.36	0.91	24.4	65.2	163.4	No	No	Yes	Quit smoking	No drinking	Yes	66.3	820	113	725.6637168	34.43111806	Yes
81530	73	Female	Other Race	44	68	2.86	2.425	97.24	1.259	68	4.4	140	261.7	5.66	4.06	1.78	22.3	62.5	167.5	No	No	No	Current smoking	Low drinking	Yes	108	7.6	27	28.14814815	49.76703932	No
81535	46	Female	Other Hispanic	46	70	5	2.325	64.53	1.195	75	4.2	137	410.4	3.94	7.47	1.78	25.2	68.5	164.8	No	No	No	Quit smoking	Low drinking	Yes	65.7	84	109	77.06422018	98.76396431	No
81547	60	Female	Non-Hispanic White	40	96	2.86	2.3	53.92	1.421	69	4	140	315.2	5.27	5.33	0.85	30.4	75	157	Yes	No	No	Current smoking	Low drinking	No	87	11.1	36	30.83333333	98.53386988	Yes
81661	51	Female	Non-Hispanic White	40	62	4.28	2.3	95.47	1.421	61	4.5	145	380.7	5.05	5.95	1.29	41.8	113.3	164.7	No	No	No	Current smoking	Low drinking	No	38.6	11	35	31.42857143	59.38718965	No
81752	41	Male	Other Race	44	55	7.14	2.375	81.33	1.195	76	3.9	141	386.6	5.38	6.23	0.8	25.9	81.8	177.6	No	No	No	Quit smoking	Low drinking	No	73.9	40	121	33.05785124	102.9432824	No
81798	71	Male	Non-Hispanic White	42	45	3.21	2.35	106.96	0.71	74	4.1	139	398.5	6.44	4.29	0.91	40.8	150.8	192.3	No	Yes	No	No smoking	Low drinking	No	30.1	10.9	151	7.218543046	59.86974897	No
81845	75	Male	Non-Hispanic White	41	118	5	2.35	100.78	1.421	70	4.7	142	315.2	4.5	5.02	1.42	27.8	74.2	163.3	No	No	No	No smoking	Low drinking	Yes	61.1	130	186	69.89247312	62.55960217	Yes
81850	67	Male	Non-Hispanic Black	41	49	3.93	2.475	100.78	1.098	73	3.4	140	565.1	10.71	6.36	1.06	33	98	172.2	No	No	Yes	No smoking	Low drinking	Yes	79.5	155	126	123.015873	76.69789174	No
81886	47	Male	Other Hispanic	39	59	11.78	2.35	190.94	1.033	65	3.7	139	517.5	8.77	5.59	0.75	44.6	141.6	178.1	Yes	No	Yes	Quit smoking	Low drinking	Yes	53.3	2000	132	1515.151515	35.16886889	No
81950	52	Male	Non-Hispanic Black	42	59	8.93	2.4	200.67	1.098	79	4.4	138	410.4	5.27	6.05	1.29	28.5	101	188.4	Yes	No	No	No smoking	Low drinking	Yes	106	6	48	12.5	37.06016964	No
81959	77	Male	Non-Hispanic White	45	64	5.36	2.375	120.22	1.227	72	3.9	141	356.9	4.61	4.53	1.06	25	74.6	172.7	No	No	No	Quit smoking	No drinking	No	101	11.6	105	11.04761905	49.83585351	No
82006	46	Male	Non-Hispanic Black	42	41	5.36	2.3	108.73	1.195	65	3.9	137	368.8	15.43	4.78	1.32	26.8	93.6	186.9	No	No	Yes	No smoking	Low drinking	No	62.2	83	254	32.67716535	81.08712332	No
82041	66	Female	Non-Hispanic White	45	147	5.71	2.425	71.6	1.033	74	4.2	139	315.2	9.1	6.62	1.91	27.5	60.8	148.6	Yes	No	No	Quit smoking	No drinking	No	23.3	99	115	86.08695652	75.68022838	Yes
82043	57	Female	Other Race	42	47	5	2.375	71.6	1.356	71	4.6	143	410.4	5.05	8.51	1.6	34.5	84	156.1	No	No	No	Quit smoking	Low drinking	Yes	50.1	1410	103	1368.932039	80.6193324	No
82098	64	Male	Mexican American	37	102	6.43	2.4	72.49	1.098	65	4.1	142	291.5	9.38	4.63	0.91	36.8	95.2	160.8	No	No	Yes	Quit smoking	Low drinking	Yes	65.8	42.6	90	47.33333333	93.45169748	No
82103	51	Male	Non-Hispanic White	45	51	4.64	2.3	100.78	1.098	71	4.6	137	446.1	5.88	5.43	1.11	27.9	89.7	179.4	Yes	No	No	Current smoking	Low drinking	No	105	85	85	100	74.04777519	No
82177	80	Male	Non-Hispanic White	44	68	11.42	2.35	152.93	0.969	69	4.9	141	523.4	5.22	3.18	0.96	24.6	60.6	157	No	No	No	No smoking	No drinking	No	76.4	31	190	16.31578947	36.47879195	Yes
82197	46	Female	Other Race	47	33	6.07	2.35	56.58	1.162	77	4	140	356.9	5.11	5.61	1.63	24.8	61.1	157.1	No	No	No	No smoking	No drinking	No	36.5	35.7	78	45.76923077	107.0129571	No
82211	54	Female	Non-Hispanic White	45	61	5	2.375	93.7	1.485	67	3	139	220.1	4.27	4.99	1.71	26.2	85.3	180.6	Yes	No	No	No smoking	Low drinking	Yes	111	8.5	36	23.61111111	59.4778209	No
82231	53	Male	Non-Hispanic White	42	61	3.93	2.425	123.76	1.033	61	4	139	321.2	4	3.96	1.42	21.3	67.9	178.7	Yes	No	No	Current smoking	Low drinking	No	56.7	16.2	151	10.72847682	56.95602625	No
82254	77	Male	Non-Hispanic White	44	51	5	2.325	95.47	1.098	71	4	138	232	4.33	2.77	0.8	27.5	85.1	175.8	No	No	No	Quit smoking	Low drinking	No	82.8	151	44	343.1818182	65.85384245	No
82343	66	Female	Non-Hispanic White	45	67	4.28	2.5	91.94	1.227	66	3.7	139	315.2	5.11	4.45	1.89	33.9	91.8	164.6	No	No	No	No smoking	Low drinking	Yes	138	2.2	44	5	55.94322701	No
82402	65	Male	Other Race	45	47	4.64	2.45	114.04	0.904	73	3.7	139	350.9	9.27	5.61	1.45	24.8	74.1	172.8	No	No	Yes	Quit smoking	Low drinking	No	47.3	4.4	121	3.636363636	57.79582922	No
82416	50	Male	Non-Hispanic Black	49	45	5.36	2.425	144.98	1.324	77	3.7	137	469.9	5.61	4.27	1.37	32.3	105.2	180.5	Yes	No	No	Current smoking	Low drinking	Yes	22.9	16.4	245	6.693877551	55.67983698	No
82439	48	Female	Non-Hispanic White	42	69	5.71	2.275	97.24	1.388	64	4.3	139	297.4	5.55	4.71	1.37	29.7	79.2	163.4	No	No	No	No smoking	Low drinking	No	119	1.1	35	3.142857143	59.32129082	No
82569	46	Male	Non-Hispanic White	45	100	3.57	2.45	92.82	1.388	76	4.6	141	458	5.5	4.45	1.22	28.7	91.7	178.9	No	No	No	Current smoking	Low drinking	No	89.5	125	152	82.23684211	84.71218322	No
82597	56	Male	Other Race	40	49	6.78	2.35	83.98	1.227	65	3.8	142	428.3	6.66	5.09	1.73	24.7	63.1	159.8	No	No	No	Quit smoking	Low drinking	No	125	345	115	300	89.12270989	No
82615	57	Male	Non-Hispanic Black	37	74	5.36	2.375	157.35	0.71	73	3.9	137	410.4	15.32	3.34	1.01	34.1	103.2	173.9	No	No	Yes	No smoking	Low drinking	No	67.2	9.1	127	7.165354331	48.00993566	No
82675	71	Male	Non-Hispanic White	46	50	7.5	2.4	107.85	0.904	74	3.8	139	368.8	5.33	3.15	1.16	23.2	72.2	176.5	No	No	No	Quit smoking	Low drinking	No	91.4	170	196	86.73469388	59.27695883	No
82702	64	Female	Non-Hispanic Black	42	71	5	2.475	93.7	1.195	82	4	139	374.7	5.44	4.89	1.03	23.6	55.2	152.9	No	No	No	Current smoking	No drinking	Yes	38.4	53	171	30.99415205	64.25855714	Yes
82709	61	Female	Non-Hispanic White	43	100	4.64	2.375	73.37	1.421	75	3.8	138	356.9	7.44	7.14	1.22	23.7	68.2	169.5	Yes	No	Yes	Current smoking	Low drinking	No	36.3	13.7	36	38.05555556	76.10779951	No
82723	74	Female	Non-Hispanic White	43	101	6.43	2.375	99.01	1.388	72	3.6	140	333.1	5.66	4.94	1.73	21.6	54.2	158.4	No	No	No	No smoking	Low drinking	Yes	146	4.8	54	8.888888889	48.35375663	No
82770	46	Female	Non-Hispanic White	41	67	5	2.325	59.23	1.388	70	4.1	137	184.4	4.72	4.68	1.19	23.9	65	165	No	No	No	No smoking	Low drinking	No	65	30	53	56.60377358	105.4122216	No
82823	70	Female	Non-Hispanic White	41	65	5	2.3	68.07	1.324	65	3.8	141	297.4	6.44	4.09	1.34	19.5	51.6	162.5	No	No	No	No smoking	Low drinking	No	68.8	14	39	35.8974359	78.22949541	No
82826	64	Male	Other Race	43	53	5	2.3	82.21	0.84	78	3.9	138	434.2	7.72	6.08	0.91	29.1	77.7	163.4	No	No	No	No smoking	Low drinking	No	52.6	31.4	61	51.47540984	86.44787568	No
82868	78	Male	Non-Hispanic White	37	54	6.07	2.4	114.04	1.324	64	4.3	140	327.1	4.66	3.03	0.75	22.2	68.4	175.4	Yes	No	No	Quit smoking	No drinking	Yes	225	2.1	35	6	52.75173275	No
82938	52	Female	Non-Hispanic Black	45	39	4.64	2.55	75.14	0.936	70	3.7	140	220.1	5.5	4.32	1.91	32.4	81.7	158.7	No	No	No	Current smoking	Low drinking	Yes	114	59	143	41.25874126	91.29926845	No
82975	44	Female	Non-Hispanic White	43	55	7.14	2.45	61	1.324	67	4	137	315.2	4.5	6.1	1.01	27.9	71.7	160.2	No	Yes	No	Current smoking	Low drinking	Yes	110	50	43	116.2790698	105.8740993	No
82987	60	Male	Non-Hispanic White	45	72	3.57	2.4	87.52	1.066	77	3.9	140	428.3	6.16	7.81	1.63	36.4	100.2	165.9	Yes	No	No	No smoking	Low drinking	Yes	102	160	270	59.25925926	82.43853512	No
82989	80	Male	Non-Hispanic Black	36	58	8.21	2.4	135.25	1.227	88	3.5	139	297.4	5.72	3.88	1.29	36.9	96.6	161.9	No	No	Yes	No smoking	No drinking	Yes	47	28.4	133	21.35338346	49.04894633	No
83063	53	Female	Non-Hispanic Black	47	52	6.43	2.35	82.21	1.162	68	4.1	139	297.4	4.66	6.98	1.63	30.1	89.8	172.8	No	No	No	No smoking	Low drinking	No	67.3	28.8	83	34.69879518	81.31827217	No
83065	44	Female	Non-Hispanic Black	42	57	4.64	2.325	86.63	1.259	71	4	137	309.3	4.22	4.34	1.42	26.2	65.8	158.5	No	No	No	Current smoking	Low drinking	No	35.6	32.8	61	53.7704918	81.3108433	No
83081	41	Male	Non-Hispanic White	35	75	2.86	2.35	75.14	1.227	67	4.8	136	440.2	6.88	4.81	1.66	42.1	141.9	183.5	Yes	No	Yes	Quit smoking	Low drinking	Yes	44.9	540	35	1542.857143	108.2282893	No
83116	65	Female	Non-Hispanic Black	40	55	6.43	2.45	107.85	1.162	71	3.6	140	398.5	6.44	4.55	1.66	17.2	44.1	159.9	No	No	No	No smoking	No drinking	Yes	57.6	30.6	106	28.86792453	53.83515575	Yes
83160	80	Female	Non-Hispanic White	42	92	6.07	2.4	67.18	1.453	73	3.7	142	309.3	5.66	4.24	1.22	30.4	73.2	155.1	No	No	No	Quit smoking	Low drinking	Yes	99.7	8	26	30.76923077	74.08438286	No
83179	64	Male	Non-Hispanic Black	34	133	22.49	2.225	540.12	1.582	76	4.6	138	559.1	14.1	4.22	1.11	32.3	110.2	184.8	Yes	No	Yes	Quit smoking	Low drinking	Yes	41.2	2140	68	3147.058824	10.28986846	No
83239	80	Male	Other Hispanic	38	57	4.28	2.25	104.31	0.775	71	4	140	303.3	11.27	3.78	1.58	26.9	75.8	167.8	No	No	Yes	Quit smoking	Low drinking	Yes	69	34	117	29.05982906	57.93390988	No
83262	80	Male	Non-Hispanic White	41	45	8.21	2.3	119.34	1.066	61	3.9	139	345	5.55	4.01	0.93	25.2	85.9	184.8	No	Yes	No	No smoking	Low drinking	Yes	71	12.2	131	9.312977099	49.23394771	No
83385	50	Female	Non-Hispanic White	43	89	2.86	2.45	71.6	1.033	76	3.8	141	273.6	4.33	3.7	0.98	20.1	61.1	174.2	No	No	No	Current smoking	Low drinking	No	82.4	38	89	42.69662921	84.6826535	No
83438	57	Male	Non-Hispanic Black	40	51	10.35	2.425	196.25	1.324	72	4	143	511.5	5.38	5.87	1.5	28.3	78.7	166.8	No	No	No	No smoking	Low drinking	Yes	93.9	480	316	151.8987342	36.75768575	No
83510	54	Male	Non-Hispanic Black	38	73	4.64	2.275	81.33	1.162	73	4.1	140	398.5	5.11	4.29	0.75	32.8	107.7	181.3	Yes	No	No	Quit smoking	Low drinking	No	31.1	245	170	144.1176471	108.8984449	No
83542	71	Female	Non-Hispanic Black	40	121	6.78	2.825	73.37	0.872	73	3.4	138	386.6	19.65	4.34	1.47	35.1	90.9	160.9	No	No	Yes	No smoking	No drinking	Yes	30.6	18.4	54	34.07407407	82.22522799	No
83600	80	Female	Non-Hispanic White	40	74	11.78	2.25	109.62	1.292	68	4.7	138	416.4	7.55	5.35	1.66	28	70.6	158.8	No	No	No	Quit smoking	Low drinking	Yes	89.7	26.8	90	29.77777778	40.99052526	No
83630	80	Female	Non-Hispanic White	44	48	6.43	2.65	99.89	1.066	71	4.1	141	267.7	5.72	5.82	1.73	26	55.2	145.8	No	No	No	No smoking	Low drinking	Yes	98.3	26	117	22.22222222	45.86257792	Yes
83655	41	Male	Non-Hispanic White	39	43	2.5	2.5	71.6	1.162	69	4.2	141	368.8	7.66	4.65	0.78	48.1	166.3	186	No	No	Yes	Quit smoking	Low drinking	No	43.5	57	116	49.13793103	110.3937864	No
83678	42	Female	Non-Hispanic White	44	46	2.5	2.3	65.42	1.388	68	4	139	226	5.22	6.62	3.03	18.3	50	165.3	No	No	No	Current smoking	Low drinking	No	135	30.8	47	65.53191489	99.92121558	No
93714	54	Female	Non-Hispanic Black	34	72	3.93	2.275	39.78	1.227	70	3.5	139	386.6	9.49	5.95	1.09	39.9	87.1	147.8	No	No	Yes	Quit smoking	Low drinking	No	47.5	52.8	126	41.9047619	131.6558264	No
93760	54	Female	Mexican American	41	94	5	2.3	49.5	1.582	74	4.3	143	333.1	5.83	5.51	1.06	37.7	85.6	150.6	No	No	No	No smoking	Low drinking	No	47.4	60.4	168	35.95238095	105.7084497	No
93768	80	Male	Non-Hispanic White	41	44	9.28	2.425	118.46	1.162	69	4.6	143	267.7	6	4.06	1.16	25.7	78.5	174.9	Yes	No	Yes	Quit smoking	No drinking	No	65.2	7.1	170	4.176470588	49.67850123	No
93794	62	Female	Other Race	40	62	6.07	2.35	72.49	1.259	74	4	144	350.9	5.55	6.15	1.71	23.9	59.1	157.1	Yes	No	No	No smoking	Low drinking	Yes	80.1	278	154	180.5194805	76.69073153	No
93848	62	Male	Non-Hispanic Black	41	97	4.28	2.45	99.01	0.936	69	4.1	138	267.7	5.44	4.91	1.68	29	85	171.1	Yes	No	No	No smoking	No drinking	No	61.3	36	119	30.25210084	81.15785498	No
93851	74	Female	Non-Hispanic White	39	87	3.93	2.325	94.59	1.162	63	4.4	141	315.2	5.05	3.39	1.16	31.2	69.3	149.1	Yes	No	No	No smoking	Low drinking	Yes	125	4.6	72	6.388888889	51.09869658	Yes
93877	64	Male	Non-Hispanic White	39	72	3.57	2.325	113.15	1.033	63	4.6	137	398.5	4.72	5.43	1.03	24.7	79	178.8	Yes	No	No	No smoking	Heavy drinking	No	79	3.6	37	9.72972973	58.75344778	No
94043	64	Male	Other Race	39	80	3.21	2.375	73.37	1.195	65	5	137	428.3	7.16	2.59	1.06	22.2	62.2	167.5	No	No	Yes	Current smoking	Heavy drinking	No	74.6	25.2	55	45.81818182	92.98729019	Yes
94068	69	Male	Non-Hispanic White	42	93	7.85	2.35	121.11	1.162	65	3.9	142	350.9	5.44	4.42	1.06	28.2	93.3	181.8	Yes	No	No	Quit smoking	Low drinking	Yes	53.9	15.2	169	8.99408284	52.25180376	No
94116	60	Female	Non-Hispanic White	42	54	6.78	2.525	66.3	1.485	74	3.5	137	392.6	4.5	8.28	2.69	25.1	70.2	167.4	No	No	No	No smoking	Heavy drinking	Yes	119	428	129	331.7829457	86.63557527	No
94154	80	Female	Non-Hispanic White	39	116	6.43	2.3	84.86	1.227	67	4.9	142	160.6	5.05	5.64	1.22	23.4	49.6	145.7	Yes	No	No	No smoking	No drinking	No	48.9	58.3	75	77.73333333	55.85529888	Yes
94278	62	Male	Other Race	41	83	6.07	2.5	84.86	1.001	71	4.8	141	452	5.66	3.05	1.37	25.8	68.5	162.9	No	Yes	Yes	Quit smoking	Low drinking	Yes	147	7.7	23	33.47826087	84.36956159	No
94301	64	Female	Other Race	39	64	6.07	2.325	88.4	1.292	64	4.2	143	273.6	5	6.72	2.74	26	59.8	151.7	No	No	No	No smoking	No drinking	No	61.8	3.4	52	6.538461538	59.48977476	No
94404	80	Female	Non-Hispanic White	39	83	6.43	2.45	91.05	1.227	69	4	138	345	5.11	6.1	1.27	22.3	54.6	156.6	No	No	No	Quit smoking	Heavy drinking	Yes	62.7	2.3	33	6.96969697	51.29914138	Yes
94408	72	Male	Non-Hispanic White	42	72	5.36	2.4	122.88	1.066	72	3.9	139	327.1	5.88	3.83	1.37	19.6	58.9	173.4	No	No	No	Current smoking	No drinking	No	97.6	3.3	129	2.558139535	50.27352123	No
94425	75	Female	Non-Hispanic White	37	117	10.71	2.35	96.36	1.195	69	3.7	137	499.6	5.33	4.45	1.4	30.1	74.9	157.7	No	No	No	No smoking	Low drinking	Yes	89.9	13	161	8.074534161	49.61756214	No
94428	60	Male	Other Hispanic	40	118	7.5	2.3	90.17	0.807	76	3.5	136	303.3	17.65	4.55	1.16	42	113.2	164.2	Yes	No	Yes	No smoking	Low drinking	Yes	70.9	1930	147	1312.92517	79.51619843	No
94609	70	Female	Other Race	40	100	7.85	2.35	87.52	1.356	69	4.4	145	327.1	7.88	4.73	1.55	24.8	65.1	161.9	No	No	Yes	No smoking	No drinking	Yes	142	5.5	100	5.5	57.73176904	No
94670	60	Male	Non-Hispanic Black	43	88	6.78	2.425	143.21	0.969	73	4.3	136	446.1	7.55	3.75	0.85	29.1	83.9	169.9	No	No	No	Quit smoking	No drinking	Yes	101	79.2	155	51.09677419	52.67845143	No
94676	67	Male	Non-Hispanic Black	38	83	5	2.325	83.1	1.324	66	3.9	138	291.5	5.22	3.44	1.29	25.9	76	171.2	Yes	No	Yes	No smoking	No drinking	No	112	127.1	163	77.97546012	96.84335286	No
94704	80	Female	Non-Hispanic Black	38	79	6.78	2.3	118.46	1.227	72	4.4	141	446.1	7.99	3.88	1.03	24.6	69.9	168.5	No	No	Yes	Quit smoking	No drinking	Yes	70.5	5.5	80	6.875	43.25576882	No
94711	64	Female	Non-Hispanic White	40	81	7.14	2.225	79.56	1.162	71	3.9	139	386.6	8.27	5.61	1.03	41.4	105.4	159.6	No	No	Yes	Quit smoking	No drinking	Yes	89.3	34.3	30	114.3333333	67.57143324	Yes
94834	62	Female	Non-Hispanic White	43	77	11.07	2.5	104.31	1.033	74	4	136	446.1	6.83	3.96	1.71	36.1	89	157.1	Yes	Yes	No	No smoking	Low drinking	Yes	99.7	16	174	9.195402299	49.38993798	Yes
94987	63	Female	Non-Hispanic White	34	109	13.21	2.125	129.95	1.227	65	4.7	143	660.2	8.6	4.09	0.93	49.1	130.9	163.3	No	No	Yes	No smoking	Heavy drinking	Yes	107	7.4	94	7.872340426	37.60160809	No
94993	80	Female	Non-Hispanic White	41	75	7.5	2.35	68.07	1.162	65	4.2	134	362.8	4.88	5.4	1.58	25.6	53.4	144.4	No	No	No	No smoking	No drinking	No	119	12.5	27	46.2962963	72.92274595	Yes
95041	60	Female	Other Hispanic	38	146	9.28	2.45	50.39	1.066	78	4.2	137	374.7	20.59	7.73	1.16	24.3	50.5	144.1	No	No	Yes	No smoking	Low drinking	No	59.6	257.5	48	536.4583333	100.757232	Yes
95095	80	Female	Non-Hispanic White	40	55	6.78	2.6	76.91	1.001	69	4.2	142	208.2	4.94	5.02	1.6	34.5	79.1	151.5	No	No	No	Quit smoking	No drinking	Yes	98.6	16.8	47	35.74468085	62.91461223	No
95110	67	Female	Mexican American	36	77	5.71	2.275	71.6	1.066	62	3.9	139	475.8	5.38	4.16	1.42	27.9	72.5	161.1	Yes	Yes	No	Quit smoking	Low drinking	Yes	89.8	941	53	1775.471698	75.15046678	Yes
95151	80	Female	Non-Hispanic White	35	66	8.93	2.25	93.7	1.324	60	4.4	143	416.4	5.11	5.02	1.4	34.5	81.6	153.7	Yes	Yes	No	No smoking	Low drinking	No	155	26	175	14.85714286	49.54907025	No
95199	61	Female	Non-Hispanic Black	38	82	11.42	2.375	155.58	1.324	74	2.9	139	654.3	5.16	5.07	1.71	38.6	101	161.8	No	No	Yes	No smoking	Low drinking	Yes	41.5	17.1	115	14.86956522	35.55111285	No
95224	73	Male	Other Race	41	98	6.07	2.375	71.6	1.066	76	4	143	333.1	5.11	5.38	1.89	24.5	67.9	166.4	Yes	Yes	No	Current smoking	Heavy drinking	Yes	129	42.8	131	32.67175573	88.16994735	No
95325	68	Male	Other Hispanic	42	105	10.71	2.425	69.84	1.259	81	4.1	139	291.5	8.77	4.14	1.27	26.5	74.6	167.7	No	No	Yes	No smoking	Heavy drinking	No	81.8	10.2	31	32.90322581	92.26499173	Yes
95330	77	Female	Non-Hispanic Black	38	95	6.78	2.15	129.95	1.033	74	3.9	137	291.5	19.65	4.27	1.11	25.1	76.9	175.1	No	No	Yes	No smoking	Low drinking	Yes	41.2	185	71	260.5633803	39.49838452	No
95357	56	Female	Non-Hispanic Black	44	71	6.07	2.5	121.11	1.13	73	4.2	141	392.6	4.27	4.84	1.4	36.1	89.4	157.4	No	No	No	Quit smoking	No drinking	Yes	114	1.8	49	3.673469388	49.84672239	No
95358	70	Female	Other Race	38	147	11.07	2.375	95.47	1.259	74	4.4	133	416.4	19.6	4.42	0.78	38.7	93.4	155.3	No	No	Yes	Quit smoking	No drinking	Yes	47.4	117.3	37	317.027027	51.9671016	No
95468	63	Male	Non-Hispanic White	37	57	7.14	2.3	132.6	1.13	64	4.1	139	374.7	3.44	4.29	1.27	25.3	83.6	181.9	Yes	No	No	No smoking	No drinking	No	88.5	3.3	105	3.142857143	48.84348343	No
95539	69	Male	Non-Hispanic Black	37	54	6.43	2.25	139.67	1.066	68	3.3	140	469.9	4.88	4.6	0.98	26.8	88	181.1	Yes	No	No	Current smoking	No drinking	Yes	87.7	6	195	3.076923077	50.96868988	No
95623	60	Female	Other Race	44	67	4.64	2.25	68.07	1.259	78	4.3	142	374.7	5.61	5.33	1.09	23.1	53.8	152.7	No	No	No	No smoking	Low drinking	Yes	64.6	24.5	62	39.51612903	83.92242875	No
95777	78	Female	Non-Hispanic White	42	89	7.14	2.5	84.86	0.936	71	3.2	141	416.4	2.66	4.58	1.55	26.9	69.7	161.1	Yes	No	Yes	Quit smoking	Low drinking	Yes	96.2	12.1	110	11	56.64556111	No
95780	78	Female	Mexican American	40	105	4.28	2.525	68.95	1.292	75	3.5	139	458	5.38	4.81	1.16	27.9	63.9	151.4	No	Yes	No	Quit smoking	Heavy drinking	Yes	154	68.9	67	102.8358209	72.80973144	No
95785	51	Male	Non-Hispanic White	43	100	2.86	2.4	61.88	1.162	78	4.1	135	249.8	4.33	5.4	1.5	24.7	73.9	172.9	Yes	No	No	Current smoking	Heavy drinking	Yes	104	17.5	52	33.65384615	109.2670361	No
95828	80	Male	Non-Hispanic Black	41	60	5	2.25	114.92	0.969	74	3.9	140	273.6	5.11	4.14	1.84	28.6	82	169.3	No	No	No	No smoking	No drinking	Yes	81	34	133	25.56390977	59.72609344	Yes
95860	51	Female	Non-Hispanic White	38	61	2.5	2.35	60.11	1.292	68	3.6	132	172.5	4.39	6.7	3.05	20.4	53.8	162.4	No	No	No	Current smoking	No drinking	No	40.7	28.2	87	32.4137931	101.2792291	Yes
95944	54	Male	Other Race	41	90	8.93	2.325	104.31	1.033	75	4.4	140	404.5	5.11	4.11	1.03	42.8	127.6	172.6	No	No	Yes	Quit smoking	Heavy drinking	Yes	49.3	1023	98	1043.877551	69.54283296	No
95964	80	Female	Non-Hispanic White	44	72	6.07	2.275	57.46	1.227	65	4.3	140	261.7	6.27	7.24	1.73	26.9	71.1	162.7	Yes	No	No	No smoking	No drinking	No	187	43.6	97	44.94845361	83.84854504	No
95988	80	Male	Non-Hispanic White	39	63	6.43	2.2	107.85	0.84	67	4.4	141	297.4	6	4.5	1.73	35.6	104.1	171.1	No	No	No	No smoking	Heavy drinking	No	39.2	97.3	161	60.43478261	55.64538489	No
96037	60	Male	Non-Hispanic White	39	127	4.28	2.3	94.59	1.292	75	4	140	428.3	7.33	4.55	0.85	41.4	124.5	173.4	Yes	No	Yes	Quit smoking	No drinking	Yes	28.5	1497	84	1782.142857	75.0461175	No
96140	54	Male	Other Hispanic	39	94	4.64	2.3	61	1.098	69	4.2	144	362.8	7.6	4.71	1.09	29.5	77.2	161.8	No	No	Yes	No smoking	No drinking	No	69.5	197.5	146	135.2739726	107.6230328	No
96145	78	Female	Non-Hispanic White	40	106	7.85	2.425	114.04	0.936	71	4.3	141	446.1	5.27	6.13	1.86	36.6	104.5	169	Yes	No	No	No smoking	Low drinking	No	130	14.1	88	16.02272727	39.63043541	No
96185	75	Female	Non-Hispanic White	38	66	6.43	2.275	93.7	1.324	66	4	134	463.9	5.94	4.16	1.68	35.2	78.3	149.1	No	Yes	Yes	No smoking	Low drinking	Yes	125	6.3	63	10	51.32030954	No
96236	78	Female	Non-Hispanic Black	43	79	4.64	2.4	73.37	1.259	75	4.1	145	255.8	10.6	4.58	1.73	20.8	50.7	156	No	No	Yes	No smoking	Low drinking	Yes	83.5	29.9	45	66.44444444	78.27982135	No
96284	71	Male	Non-Hispanic White	38	53	4.64	2.3	109.62	1.195	71	4.4	139	410.4	5.88	5.72	1.09	33.5	107.7	179.4	No	No	No	Quit smoking	No drinking	Yes	215	2.6	77	3.376623377	58.12301474	No
96301	54	Male	Non-Hispanic Black	38	43	7.14	2.2	116.69	1.195	76	4.3	139	356.9	7.66	3.85	1.06	27.7	105.7	195.5	No	No	No	No smoking	Heavy drinking	Yes	41	317.5	228	139.254386	70.38291963	No
96473	79	Male	Non-Hispanic White	39	121	4.64	2.375	101.66	1.066	77	4.2	138	279.6	6	4.5	1.6	26.1	67.8	161.1	No	No	No	Quit smoking	No drinking	Yes	105	167	99	168.6868687	60.18735367	No
96479	56	Female	Non-Hispanic White	43	35	8.21	2.4	94.59	1.162	72	4	140	243.9	5.05	3.78	1.89	32.4	87.6	164.4	No	No	No	No smoking	Heavy drinking	Yes	132	5.4	84	6.428571429	57.98602646	No
96598	67	Female	Non-Hispanic Black	40	51	6.43	2.425	69.84	1.195	67	3.6	139	261.7	6.05	6.34	1.94	34.9	87.8	158.6	Yes	No	No	No smoking	No drinking	Yes	107	71.2	177	40.2259887	89.7723001	No
96649	51	Male	Non-Hispanic Black	35	98	8.93	2.275	223.65	0.807	70	3.1	142	719.7	5.05	4.71	0.8	40	132.3	181.9	No	Yes	No	Quit smoking	Low drinking	Yes	42.7	676.5	347	194.9567723	32.73563018	No
96688	58	Male	Non-Hispanic Black	42	97	4.64	2.325	94.59	0.969	72	3.2	141	321.2	3.66	3.65	1.27	33.2	106.5	179	No	No	Yes	No smoking	Heavy drinking	Yes	111	164.5	100	164.5	88.20905471	No
96701	74	Male	Other Hispanic	36	95	6.07	2.275	116.69	1.195	72	4	145	362.8	5.11	4.37	1.16	24.2	67	166.4	No	No	No	Quit smoking	Heavy drinking	No	17.6	34	185	18.37837838	52.76777866	No
96704	80	Female	Non-Hispanic Black	38	46	11.42	2.35	230.72	1.227	69	4.2	142	547.2	5.38	3.8	1.37	31.8	82.1	160.6	No	No	No	Quit smoking	Low drinking	Yes	151	41.1	28	146.7857143	19.3194769	No
96732	57	Male	Non-Hispanic White	41	92	9.28	2.525	103.43	1.421	78	4	140	356.9	4.27	6.26	0.83	34	111.1	180.7	Yes	Yes	Yes	Quit smoking	Low drinking	Yes	170	778	165	471.5151515	68.79688331	No
96753	78	Male	Non-Hispanic Black	41	78	10	2.3	158.24	1.162	70	4.5	136	452	4.88	6.39	1.19	24.7	76.9	176.4	No	No	No	No smoking	Heavy drinking	No	122	16.9	128	13.203125	41.14563893	No
96842	75	Female	Non-Hispanic White	41	52	4.28	2.375	69.84	1.324	63	3.7	137	273.6	5.38	4.99	2.02	32.9	85.4	161.1	No	No	No	No smoking	Heavy drinking	Yes	121	19	41	46.34146341	73.22390816	Yes
96896	80	Female	Non-Hispanic Black	40	112	5	2.375	68.95	1.001	74	4.3	143	321.2	6.05	6.26	1.66	23.1	57.2	157.4	No	No	No	No smoking	Low drinking	Yes	79.1	28.8	93	30.96774194	83.20920297	No
96933	59	Male	Non-Hispanic White	42	97	5	2.525	56.58	0.936	70	4	147	237.9	5.88	6.85	1.73	23.2	65.2	167.8	Yes	No	No	Quit smoking	No drinking	No	87.9	139.9	130	107.6153846	107.1712944	Yes
96946	77	Male	Mexican American	41	76	6.07	2.225	136.14	1.001	69	4.1	143	440.2	6.61	4.78	0.78	30	76.5	159.6	No	No	No	Quit smoking	No drinking	Yes	68.4	35.9	299	12.00668896	42.88228208	No
97192	67	Female	Other Hispanic	44	82	5.36	2.325	114.92	1.292	73	4.5	145	309.3	4.72	6.08	2.04	30.2	71.6	153.9	No	Yes	No	No smoking	Low drinking	Yes	125	2.2	51	4.31372549	42.41627805	No
97194	69	Male	Other Race	43	69	6.78	2.45	76.02	0.969	78	4.7	141	392.6	7.66	3.96	1.34	25.2	67	162.9	No	No	Yes	Quit smoking	No drinking	Yes	83.2	58.3	82	71.09756098	88.47734188	Yes
97204	80	Female	Non-Hispanic White	36	124	6.43	2.25	90.17	1.195	62	3.8	141	356.9	4.61	7.99	1.68	28.3	68.5	155.7	No	No	No	Quit smoking	No drinking	No	76.5	25.1	282	8.90070922	51.90780842	Yes
97248	68	Female	Other Hispanic	40	97	7.85	2.3	102.54	1.324	71	4.5	140	475.8	5.38	6.15	1.11	25.8	57	148.7	No	No	No	No smoking	No drinking	No	64.9	146.9	188	78.13829787	48.34032988	No
97348	68	Female	Other Race	39	58	5.36	2.325	86.63	1.162	70	4.5	144	386.6	5.66	3.65	0.8	25.7	62.6	156.2	Yes	No	No	No smoking	No drinking	Yes	69.9	16.8	21	80	59.27164672	Yes
97381	69	Male	Non-Hispanic Black	39	59	7.85	2.25	123.76	1.292	68	4	139	291.5	4.88	6.21	1.6	40	121.7	174.4	No	No	No	Quit smoking	Low drinking	Yes	84.7	397	188	211.1702128	58.99444142	No
97403	80	Male	Other Race	41	96	8.21	2.45	100.78	0.775	72	4.3	143	398.5	5.72	3.08	1.09	25.4	73.6	170.2	No	No	Yes	No smoking	No drinking	Yes	146	894	70	1277.142857	60.40045647	Yes
97407	55	Male	Non-Hispanic Black	42	77	4.28	2.325	74.26	0.969	73	3.5	138	452	5.5	4.78	1.34	40.8	107.2	162	Yes	No	No	Quit smoking	Heavy drinking	Yes	37.7	86.6	228	37.98245614	114.2420798	No
97408	67	Male	Non-Hispanic White	40	101	5	2.3	139.67	1.324	68	4.6	145	380.7	6.55	3.15	0.96	35.3	103.8	171.6	No	No	No	Quit smoking	Low drinking	Yes	116	7	103	6.796116505	44.59863199	No
97538	54	Female	Other Hispanic	45	97	5.36	2.45	61.88	1.259	79	4.1	139	386.6	5.38	5.69	1.19	33.6	79.7	154.1	No	No	No	No smoking	Low drinking	Yes	63.2	24.9	53	46.98113208	98.22596619	No
97557	64	Female	Non-Hispanic White	42	76	12.85	2.4	92.82	1.55	73	4.2	140	535.3	8.6	8.77	1.47	31.4	77.2	156.9	Yes	No	Yes	No smoking	Low drinking	Yes	26.7	24.9	17	146.4705882	56.08212514	Yes
97577	56	Female	Non-Hispanic White	41	89	8.93	2.7	156.47	1.259	80	3.4	135	648.3	5.22	4.42	0.88	30	65.2	147.3	No	Yes	No	No smoking	No drinking	No	43.1	111.4	101	110.2970297	31.55358125	No
97592	63	Male	Other Race	45	61	4.28	2.4	72.49	1.001	75	4.6	144	356.9	5.88	3.85	1.06	24.9	76.5	175.4	No	No	Yes	No smoking	Heavy drinking	No	84.9	128.8	110	117.0909091	94.11047078	No
97711	80	Female	Non-Hispanic White	37	251	12.14	2.325	205.97	1.582	59	4.1	142	166.5	5.27	3.57	1.91	23	49.7	146.9	Yes	No	No	No smoking	No drinking	Yes	75.2	6530	182	3587.912088	19.12040082	Yes
97727	53	Male	Non-Hispanic Black	41	93	6.78	2.325	114.92	1.13	72	3.7	142	410.4	5	4.68	1.16	45.3	164.8	190.8	Yes	Yes	No	Current smoking	Heavy drinking	Yes	32.3	300	166	180.7228916	72.19953492	No
97775	67	Male	Other Race	40	96	7.14	2.3	79.56	0.84	70	4.5	139	345	6.61	4.97	0.96	26.7	76.4	169.3	No	No	Yes	Quit smoking	No drinking	Yes	43.4	43.8	144	30.41666667	88.06812737	No
97788	73	Male	Other Race	45	45	5.71	2.225	106.08	0.904	67	4	142	434.2	4.72	5.12	1.11	29.5	74	158.3	No	No	No	Quit smoking	No drinking	No	64.4	14.3	131	10.91603053	59.62979556	No
97801	80	Male	Non-Hispanic White	40	83	7.14	2.275	108.73	1.098	70	4.8	139	374.7	5.38	5.07	0.91	25.3	81.2	179.3	No	No	No	Quit smoking	Heavy drinking	No	84.5	6.3	137	4.598540146	55.09889717	No
97966	54	Female	Non-Hispanic White	45	134	5	2.45	62.76	1.033	70	4.4	141	148.7	5.22	4.42	1.34	25.8	73.7	169.1	No	No	No	No smoking	No drinking	No	101	87.1	76	114.6052632	96.55582887	No
98075	66	Female	Non-Hispanic White	41	82	7.14	2.3	95.47	1.227	69	3.8	141	362.8	5	5.07	1.24	24.2	74.2	175	No	No	No	No smoking	No drinking	No	72.9	11	71	15.49295775	53.44800524	No
98107	61	Male	Mexican American	34	78	5.71	1.975	59.23	0.936	65	3.9	132	362.8	5.11	5.04	1.09	32	96.2	173.5	Yes	No	No	Current smoking	Low drinking	Yes	41.2	57.4	174	32.98850575	103.70512	No
98162	70	Female	Other Hispanic	41	97	5.71	2.35	64.53	0.936	75	4.4	141	214.1	6.22	5.22	1.63	25.5	57	149.5	Yes	No	No	Current smoking	No drinking	Yes	91.6	33.8	87	38.85057471	83.44118781	Yes
98272	55	Male	Other Hispanic	38	83	6.07	2.275	95.47	1.098	73	4.3	144	428.3	5.11	5.09	0.96	41.7	128	175.3	No	No	Yes	Quit smoking	No drinking	Yes	35.5	83.8	245	34.20408163	76.85951744	No
98288	64	Male	Non-Hispanic White	39	89	6.78	2.3	111.38	1.227	70	4.1	141	333.1	5.16	5.33	0.83	32	91.5	169.1	No	No	No	No smoking	Low drinking	No	93.5	5.3	106	5	59.88281687	No
98372	70	Male	Other Race	35	56	7.5	2.325	83.98	1.259	61	4.1	138	267.7	5.55	4.11	1.55	19.1	58.9	175.8	No	No	No	Current smoking	Low drinking	Yes	59.7	269.5	201	134.079602	80.77516656	Yes
98454	63	Female	Mexican American	35	104	7.14	2.225	94.59	1.098	77	3.7	138	422.3	5.44	4.01	1.09	31.8	86.4	164.8	No	No	No	No smoking	Heavy drinking	Yes	43.2	2.2	35	6.285714286	55.20368752	No
98506	64	Female	Non-Hispanic Black	39	116	6.07	2.3	107.85	1.195	70	4.2	143	446.1	5.22	3.52	1.06	39.4	99.7	159.1	No	No	No	No smoking	No drinking	No	82.6	7.3	159	4.591194969	54.21465836	No
98530	60	Male	Other Race	35	93	5.71	2.15	70.72	1.162	67	4.1	141	452	6.55	4.42	1.11	33	96.9	171.4	No	No	Yes	No smoking	Heavy drinking	Yes	61	343	159	215.7232704	97.09518847	No
98581	67	Female	Non-Hispanic White	34	74	7.5	2.375	113.15	0.84	75	4.3	136	291.5	13.54	5.92	1.37	35.5	85.2	155	Yes	No	Yes	Quit smoking	No drinking	No	106	10.7	118	9.06779661	43.21885101	No
98627	53	Male	Other Race	43	79	6.78	2.3	76.02	1.098	73	3.9	139	368.8	5.33	2.64	0.93	24.2	65.3	164.2	No	No	No	Quit smoking	Low drinking	Yes	76.6	23.6	67	35.2238806	99.00202795	No
98653	57	Male	Non-Hispanic Black	44	90	5	2.4	114.92	1.098	75	4	142	398.5	6.88	5.38	1.27	35.6	104.1	171	No	No	Yes	Quit smoking	Heavy drinking	Yes	69.6	68.6	75	91.46666667	70.19907572	No
98656	54	Male	Non-Hispanic White	42	74	5.71	2.425	78.68	1.001	77	4.1	143	291.5	13.32	3.78	0.88	31.5	110.5	187.3	No	No	Yes	No smoking	Low drinking	Yes	77.1	233	99	235.3535354	96.93328034	No
98667	80	Female	Non-Hispanic White	42	61	4.64	2.45	83.1	1.066	69	4	139	339	4.72	5.51	1.71	26.7	64.6	155.6	Yes	No	No	Quit smoking	Heavy drinking	No	219	4	37	10.81081081	57.2952641	Yes
98669	63	Male	Non-Hispanic White	38	60	6.07	2.2	114.92	0.936	63	4.1	143	416.4	6.88	4.27	1.19	35.8	94.3	162.3	No	Yes	No	No smoking	Low drinking	Yes	50.4	19	175	10.85714286	58.06887991	No
98685	64	Female	Other Race	37	117	4.64	2.35	81.33	1.13	79	4.2	137	321.2	5.83	5.02	0.98	28	81.6	170.8	Yes	Yes	Yes	Current smoking	No drinking	Yes	83.5	64	129	49.6124031	65.79953759	No
98693	56	Female	Mexican American	43	85	5	2.375	59.23	1.195	72	4.2	138	232	5	4.76	1.16	30.7	77.6	159	No	No	No	No smoking	No drinking	Yes	57.3	8.8	28	31.42857143	98.26151402	No
98732	66	Male	Non-Hispanic White	38	251	8.57	2.4	547.2	1.518	77	4.1	140	208.2	2.78	3.52	0.78	28.1	80.2	168.8	No	No	No	No smoking	No drinking	Yes	101	590	59	1000	8.617766301	No
98743	61	Male	Other Race	40	43	8.21	2.4	91.94	1.292	68	3.9	142	398.5	5.22	3.93	1.45	28	75.8	164.6	No	No	No	No smoking	Low drinking	Yes	194	86.2	98	87.95918367	77.12748276	No
98744	64	Female	Non-Hispanic Black	41	90	4.64	2.35	65.42	1.388	77	3.6	143	214.1	5.5	6.54	1.32	32.1	77.7	155.5	No	No	No	No smoking	No drinking	No	43.6	21.4	32	66.875	99.22580058	No
98745	60	Female	Non-Hispanic Black	38	138	4.64	2.35	74.26	1.227	78	3.6	133	226	21.37	5.82	1.27	23.9	71	172.5	No	No	Yes	No smoking	No drinking	Yes	35.3	274.5	125	219.6	87.55382214	No
98834	55	Female	Non-Hispanic White	40	114	2.86	2.35	47.74	1.324	76	4.1	133	315.2	4.66	5.74	1.5	20.4	56.5	166.6	Yes	No	No	Current smoking	Heavy drinking	Yes	139	18.3	40	45.75	106.2319776	No
98903	73	Female	Other Hispanic	39	89	6.78	2.4	62.76	1.195	69	3.6	140	327.1	5.11	4.63	1.34	34.2	86.2	158.8	No	Yes	No	Quit smoking	Low drinking	Yes	95.8	30.9	68	45.44117647	84.49173296	No
99012	51	Female	Other Hispanic	43	170	5	2.475	60.11	1.13	78	3.7	141	327.1	5.11	7.24	1.16	26.7	58.5	147.9	No	No	No	Quit smoking	Low drinking	No	114	8	25	32	101.2792291	No
99047	80	Female	Non-Hispanic White	42	85	6.78	2.425	73.37	1.388	71	3.8	140	202.2	5.66	7.4	1.55	22.2	46.6	144.9	Yes	No	No	No smoking	No drinking	Yes	121	6.5	16	40.625	66.59856735	Yes
99191	80	Female	Non-Hispanic White	38	42	6.07	2.2	85.75	1.324	60	4.3	142	333.1	6.16	5.17	2.04	25.6	62.2	155.8	Yes	No	No	Quit smoking	No drinking	Yes	80.4	20.2	141	14.32624113	55.15987506	Yes
99265	67	Female	Mexican American	37	53	4.28	2.2	42.43	0.969	74	3.5	139	172.5	4.5	5.17	1.55	37.9	82.8	147.8	No	No	Yes	No smoking	Heavy drinking	No	69.9	20.1	63	31.9047619	101.5021936	No
99452	63	Female	Non-Hispanic White	34	201	6.43	2.275	77.79	0.936	73	3.3	141	279.6	6	3.34	1.16	18.6	49	162.2	Yes	No	No	Current smoking	Low drinking	Yes	51.2	19.7	41	48.04878049	69.92194906	Yes
99474	63	Female	Non-Hispanic White	40	130	7.85	2.4	113.15	1.227	72	4.2	140	220.1	5.44	4.14	1.4	38.8	124.2	178.8	Yes	No	No	Quit smoking	No drinking	Yes	162	32.6	99	32.92929293	44.45045623	No
99615	63	Female	Non-Hispanic White	38	88	7.14	2.35	89.28	1.388	68	4.2	135	600.7	6.11	3.8	1.37	44.7	115.4	160.6	No	Yes	Yes	Current smoking	No drinking	Yes	108	1	15	6.666666667	59.19275248	No
99668	63	Male	Non-Hispanic Black	41	67	5.36	2.4	90.17	1.066	71	4.1	140	356.9	5.55	5.74	1.53	27.7	89.1	179.2	No	No	No	Current smoking	Heavy drinking	No	52	101.4	215	47.1627907	90.23744502	No
99675	53	Female	Non-Hispanic White	39	79	7.85	2.475	52.16	1.162	69	4.6	145	160.6	6.49	5.69	1.5	45.1	103.3	151.3	No	No	No	No smoking	Low drinking	Yes	77	44.1	101	43.66336634	104.6415115	No
99711	58	Female	Other Race	38	106	7.14	2.325	73.37	1.195	74	4.5	138	410.4	11.88	5.48	1.34	28	72.3	160.7	No	No	Yes	No smoking	Low drinking	Yes	55.2	217.5	44	494.3181818	77.72870281	No
99907	66	Female	Non-Hispanic White	39	73	7.14	2.3	87.52	1.098	67	4.1	142	356.9	5.22	5.64	1.47	26.2	58.5	149.5	Yes	No	No	No smoking	No drinking	Yes	88	11.1	217	5.115207373	59.37694809	Yes
99913	74	Male	Other Hispanic	40	108	5.71	2.375	106.08	1.162	67	4.1	139	356.9	4.88	3.96	1.24	34.8	109	177	No	No	No	Quit smoking	Low drinking	Yes	62.7	12.6	113	11.15044248	59.21238699	No
99919	80	Male	Non-Hispanic Black	39	94	6.07	2.35	106.96	0.936	71	4.1	138	333.1	5.61	5.53	1.01	20.4	63.9	176.8	Yes	Yes	No	No smoking	Low drinking	No	101	103.2	163	63.31288344	65.13795347	No
100071	71	Male	Non-Hispanic White	38	52	6.43	2.275	105.2	0.84	66	4.2	145	339	4.88	4.81	1.16	24.9	71.1	169.1	No	Yes	No	Quit smoking	Low drinking	No	68.4	160	164	97.56097561	61.08838918	Yes
100114	79	Male	Non-Hispanic White	45	105	3.93	2.325	76.02	1.066	74	5.1	141	315.2	5.66	4.37	2.04	27.5	73.8	163.8	No	No	No	Quit smoking	Low drinking	Yes	63.9	67.4	25	269.6	82.475423	No
100154	66	Male	Mexican American	41	69	4.28	2.25	56.58	1.13	69	4	135	303.3	8.83	5.15	1.22	30.1	83.8	166.8	No	No	Yes	Quit smoking	Low drinking	Yes	98.4	135.6	124	109.3548387	102.0289026	No
100158	61	Male	Non-Hispanic Black	34	106	3.93	2.5	134.37	1.066	69	4.7	142	440.2	8.27	3.41	1.01	35	100.7	169.7	Yes	No	Yes	Quit smoking	No drinking	No	38	15	48	31.25	56.49851108	No
100188	80	Female	Non-Hispanic White	40	75	6.78	2.55	116.69	1.066	67	3.8	136	232	4.83	6.47	1.81	26	61	153.2	No	No	Yes	No smoking	Low drinking	Yes	79.8	4.8	43	11.1627907	38.00637226	Yes
100219	74	Male	Non-Hispanic Black	41	87	4.64	2.35	135.25	1.098	73	4.2	139	309.3	5.11	7.06	2.02	30.9	101.2	181.1	Yes	No	No	Quit smoking	No drinking	Yes	64.4	12.7	274	4.635036496	51.16043062	No
100222	65	Female	Non-Hispanic Black	38	228	17.49	2.325	186.52	1.421	70	4.3	145	291.5	8.22	5.87	1.24	34.4	91.9	163.4	No	Yes	Yes	Quit smoking	No drinking	Yes	91.9	5.8	49	11.83673469	27.75987593	No
100233	65	Female	Non-Hispanic Black	36	86	6.78	2.325	92.82	1.098	73	3.9	142	440.2	4.72	5.35	1.55	35.6	96.9	165	No	No	Yes	No smoking	No drinking	Yes	54.9	26.9	17	158.2352941	64.54418876	No
100261	80	Female	Non-Hispanic White	40	73	8.57	2.4	91.94	1.162	68	4.5	137	339	6.44	4.68	2.09	32.9	80.3	156.3	No	No	No	No smoking	Low drinking	Yes	90.6	2.2	19	11.57894737	50.70338958	No
100366	77	Male	Other Race	43	72	6.43	2.425	99.89	1.195	80	4.5	142	416.4	5.44	5.43	1.91	22.7	61.5	164.6	No	No	No	No smoking	Heavy drinking	Yes	73.7	61.5	25	246	62.34743661	No
100393	52	Male	Non-Hispanic White	43	95	5.71	2.35	74.26	1.324	68	3.9	132	297.4	6.05	6.47	0.7	34.9	105.5	173.8	No	No	Yes	Quit smoking	Low drinking	Yes	173	27.4	24	114.1666667	100.6688064	No
100425	79	Male	Non-Hispanic Black	38	61	6.43	2.3	144.09	0.872	70	4.5	138	499.6	5.83	5.56	1.06	37	111.8	173.9	No	No	Yes	No smoking	No drinking	Yes	131	13	218	5.963302752	45.75489468	No
100433	67	Male	Other Hispanic	40	104	5.71	2.35	70.72	1.001	70	4.3	135	362.8	13.99	5.72	1.14	27	73.5	164.9	No	No	Yes	No smoking	Low drinking	No	55.2	390	163	239.2638037	92.43627768	No
100447	50	Male	Non-Hispanic White	40	74	6.43	2.375	76.91	1.098	66	3.8	139	279.6	6.22	3.34	0.98	27.9	92.1	181.6	No	No	Yes	No smoking	Low drinking	Yes	81.4	86.4	157	55.03184713	100.6312334	No
100490	80	Female	Non-Hispanic White	37	93	8.21	2.375	93.7	1.227	71	4.1	141	345	4.5	5.53	1.22	18.4	45.3	157	Yes	No	No	Current smoking	No drinking	Yes	97.6	29.6	24	123.3333333	49.54907025	Yes
100501	72	Male	Mexican American	40	115	7.85	2.3	97.24	1.195	77	4.5	140	255.8	12.43	3.75	1.47	25	62.2	157.7	No	No	Yes	No smoking	No drinking	No	103	128.5	103	124.7572816	66.71145947	No
100509	79	Female	Non-Hispanic White	42	57	7.85	2.55	84.86	1.066	74	3.3	142	339	6.55	4.6	1.06	28.5	66.9	153.3	Yes	Yes	No	Quit smoking	No drinking	Yes	112	10.8	91	11.86813187	56.24904218	No
100575	50	Female	Other Race	42	47	6.78	2.45	69.84	1.324	79	3.5	143	232	5.33	5.17	0.96	25.8	59.8	152.2	No	No	No	No smoking	No drinking	Yes	168	133.9	72	185.9722222	87.28139769	No
100579	59	Male	Non-Hispanic White	38	71	7.85	2.25	121.99	0.969	65	4.9	142	499.6	5.5	5.84	2.38	34.1	91.6	164	No	No	No	Quit smoking	Low drinking	No	88.2	13.1	160	8.1875	55.56357138	No
100639	80	Female	Non-Hispanic White	41	99	12.85	2.325	91.05	1.227	80	4.1	137	416.4	5.66	7.06	1.45	26.1	78.2	173	No	No	No	Quit smoking	Heavy drinking	Yes	93.6	41.4	126	32.85714286	51.29914138	No
100787	72	Male	Non-Hispanic White	41	84	5.71	2.275	112.27	1.033	66	4.1	139	481.8	4.72	5.35	1.6	29.6	85.4	170	Yes	No	No	Quit smoking	Heavy drinking	Yes	83.2	16.6	186	8.924731183	56.07192933	No
100805	80	Female	Non-Hispanic White	42	52	7.85	2.375	96.36	1.195	74	4	137	285.5	4.88	6.26	2.25	19.8	50.8	160.1	No	No	No	Quit smoking	No drinking	Yes	105	1.9	26	7.307692308	47.90509047	Yes
100821	68	Female	Other Hispanic	41	105	2.86	2.375	47.74	1.13	73	3.3	140	345	9.21	3.78	1.19	27.2	70.4	160.8	No	No	Yes	No smoking	No drinking	Yes	72.9	32.9	81	40.61728395	96.96064517	No
100853	80	Male	Mexican American	37	129	9.64	2.175	152.93	1.001	72	4.3	143	386.6	8.99	6.18	2.04	32.1	92.9	170.1	No	No	Yes	No smoking	Low drinking	No	92.4	1860	125	1488	36.47879195	No
100876	77	Male	Other Race	39	61	6.78	2.35	103.43	0.807	68	3.8	137	321.2	6.55	4.37	1.37	28.8	77.4	163.8	Yes	Yes	No	Quit smoking	Low drinking	No	118	9.6	210	4.571428571	59.77970036	No
100949	51	Female	Non-Hispanic Black	36	77	6.07	2.3	77.79	1.098	71	4.2	141	386.6	5.55	4.86	1.94	36.3	97.5	163.8	Yes	No	No	No smoking	Heavy drinking	Yes	24.1	134.9	190	71	88.16698297	No
100989	68	Female	Non-Hispanic Black	39	59	5.71	2.325	81.33	1.227	74	3.7	141	356.9	5.22	4.16	1.16	25.3	61.3	155.6	Yes	No	No	Current smoking	Low drinking	Yes	153	18.5	60	30.83333333	74.14865395	No
101075	67	Male	Mexican American	46	72	7.14	2.275	118.46	1.033	81	4.2	140	279.6	6.61	3.9	1.5	31.7	86.5	165.3	No	No	No	No smoking	Low drinking	Yes	168	42.1	143	29.44055944	54.42873671	No
101109	60	Female	Non-Hispanic Black	35	89	13.21	2.375	156.47	1.55	79	4.1	143	582.9	4	8.79	1.6	47	119.8	159.7	No	No	Yes	Quit smoking	Low drinking	Yes	46.8	2260	94	2404.255319	35.55732552	No
101162	62	Male	Non-Hispanic Black	41	72	8.21	2.45	167.08	1.421	70	3.6	140	440.2	4.55	6.49	1.27	26.4	71.5	164.5	Yes	No	Yes	Current smoking	No drinking	Yes	93.6	10.5	85	12.35294118	43.11146965	No
101196	71	Female	Non-Hispanic Black	36	122	5.71	2.15	83.1	1.227	66	4.4	139	237.9	12.1	4.29	1.55	28.1	69.3	157	No	No	Yes	Current smoking	Low drinking	Yes	27.6	66.7	114	58.50877193	70.73900146	Yes
101200	73	Male	Non-Hispanic White	42	83	18.92	2.35	237.8	1.453	70	4.9	143	428.3	4.83	4.86	1.03	21.7	67.1	175.7	No	No	No	No smoking	Low drinking	Yes	144	761	102	746.0784314	22.47102796	No
101333	71	Female	Other Race	37	81	6.07	2.275	90.17	1.162	65	3.8	140	356.9	5.33	4.58	2.17	25.3	62.3	157	Yes	Yes	No	No smoking	Low drinking	Yes	34.8	3.5	102	3.431372549	55.29545762	No
101405	56	Female	Non-Hispanic Black	43	127	2.5	2.35	58.34	0.904	71	3.3	143	368.8	5.16	6.36	1.86	33.9	84.7	158.1	Yes	No	No	No smoking	Low drinking	Yes	100	24.2	57	42.45614035	114.449933	No
101468	65	Male	Mexican American	36	105	10.71	2.35	136.14	1.259	79	4.9	141	416.4	9.33	4.55	0.75	26.8	73.3	165.4	No	No	Yes	Quit smoking	No drinking	Yes	54.2	1029	132	779.5454545	46.65378754	No
101480	64	Male	Other Race	37	83	6.43	2.225	135.25	1.195	72	4.7	141	416.4	5.27	4.71	0.85	26.1	81	176.3	Yes	No	No	No smoking	No drinking	Yes	40.4	293	431	67.98143852	47.35417452	No
101483	70	Male	Other Race	46	83	2.5	2.375	61.88	1.324	81	4.7	128	273.6	7.6	2.77	1.14	24.2	61.8	159.8	No	No	Yes	Quit smoking	No drinking	Yes	31	14.7	33	44.54545455	95.61474788	Yes
101500	67	Female	Non-Hispanic White	38	58	3.57	2.175	75.14	1.098	71	3.6	141	362.8	6.33	3.31	0.93	31.8	92.5	170.5	No	No	No	No smoking	No drinking	No	108	105.7	174	60.74712644	70.89613981	No
101535	80	Male	Non-Hispanic White	40	88	11.42	2.3	109.62	1.098	72	5.1	143	428.3	5.77	3.88	1.16	29.4	86.8	171.7	No	No	No	Quit smoking	Low drinking	Yes	94.4	45.3	178	25.4494382	54.56213663	No
101580	61	Male	Non-Hispanic Black	38	92	6.78	2.275	151.16	1.033	70	4.5	139	434.2	7.99	4.81	1.06	27.5	76.5	166.8	No	No	Yes	No smoking	No drinking	Yes	84.5	1003	163	615.3374233	48.99972056	No
101587	76	Female	Non-Hispanic Black	39	65	22.85	2.2	292.6	1.615	77	6.6	138	517.5	5.16	3.36	1.73	41.9	107.6	160.2	No	No	No	No smoking	Low drinking	Yes	71.3	80.4	88	91.36363636	14.90886898	No
101705	60	Female	Non-Hispanic White	42	56	5	2.425	70.72	1.195	72	4.1	137	273.6	6	5.28	1.5	23.7	67	168	No	No	No	Current smoking	Heavy drinking	No	45.8	133.2	183	72.78688525	80.13265577	No
101762	80	Female	Non-Hispanic White	38	83	9.28	2.3	83.98	1.162	63	4.8	144	392.6	5.55	5.77	1.71	33.7	67.6	141.7	No	No	No	No smoking	Low drinking	No	48.7	55.6	64	86.875	56.5669108	Yes
101811	69	Male	Other Hispanic	48	65	7.85	2.35	106.96	1.292	81	4.1	137	392.6	5.66	4.24	1.66	27.9	79.7	168.9	Yes	No	No	No smoking	Heavy drinking	Yes	86.6	36.4	38	95.78947368	60.71680918	No
101866	52	Male	Non-Hispanic Black	40	74	6.43	2.35	135.25	1.162	75	3.6	142	648.3	5.66	5.48	0.93	32.4	98.7	174.6	No	No	No	Current smoking	Heavy drinking	Yes	49.1	120.6	151	79.86754967	59.71050228	No
101895	78	Female	Other Hispanic	40	54	11.42	2.525	165.31	1.162	73	3.8	136	481.8	4.77	6.26	1.29	30.1	64.1	145.9	No	No	Yes	No smoking	No drinking	Yes	120	843	139	606.4748201	25.29736584	No
101949	79	Male	Non-Hispanic White	42	72	5.36	2.35	121.99	1.162	64	4	142	434.2	7.94	3.03	0.67	25.2	70	166.7	No	No	No	Quit smoking	No drinking	Yes	71.1	7.7	70	11	48.2808739	No
102018	69	Female	Non-Hispanic Black	36	106	9.64	2.4	121.11	1.162	70	3.6	141	446.1	4.77	5.48	1.86	33.6	86	160	No	No	No	No smoking	No drinking	Yes	136	72.1	590	12.22033898	45.49637947	No
102153	77	Female	Mexican American	43	59	4.28	2.4	39.78	1.292	68	3.7	141	309.3	5.27	4.89	1.55	30.9	77	157.8	Yes	No	No	No smoking	Low drinking	Yes	72	11.4	34	33.52941176	96.64721924	Yes
102170	64	Male	Non-Hispanic Black	37	80	5.36	2.3	91.94	1.13	72	4	144	333.1	5	4.81	1.24	22.8	65.4	169.3	No	No	No	Current smoking	Low drinking	Yes	51.7	1225	196	625	87.5266565	No
102192	65	Male	Non-Hispanic White	43	72	8.21	2.35	98.12	1.001	67	4.4	138	309.3	9.38	5.04	0.85	35	107.7	175.4	No	Yes	Yes	Quit smoking	Heavy drinking	Yes	61.2	164	129	127.1317829	69.31128931	No
102258	51	Female	Other Hispanic	39	60	6.07	2.375	53.92	1.195	78	4.1	140	184.4	5.05	5.48	1.47	19.5	45.2	152.2	No	No	No	No smoking	No drinking	No	79.6	66.1	131	50.45801527	104.9644667	No
102263	79	Male	Non-Hispanic White	33	82	6.07	2.175	101.66	1.033	57	4.7	138	321.2	18.93	4.09	0.88	31.7	91.6	169.9	Yes	No	Yes	Quit smoking	Low drinking	Yes	62.3	564.5	128	441.015625	60.18735367	No
102326	72	Female	Other Hispanic	43	52	4.64	2.3	84.86	1.421	73	3.8	143	261.7	5.72	3.88	1.32	27.5	62.8	151.1	No	No	No	No smoking	Low drinking	No	139	3.8	41	9.268292683	59.08406838	Yes
102365	75	Male	Non-Hispanic White	45	44	6.43	2.45	82.21	1.098	70	4.2	139	380.7	5	5.48	1.5	25.7	69.4	164.4	No	No	No	Quit smoking	Low drinking	No	70.7	18.5	56	33.03571429	80.01954159	No
102389	71	Female	Non-Hispanic Black	41	157	6.43	2.325	100.78	1.195	68	3.9	147	386.6	4.94	6.03	1.01	32	85.8	163.7	No	No	No	No smoking	Low drinking	Yes	39.3	16.8	203	8.275862069	56.02379636	No
102415	54	Female	Other Hispanic	34	187	5	2.25	42.43	1.162	71	4.1	139	196.3	16.65	3.83	1.47	38.5	90.5	153.4	No	No	Yes	No smoking	No drinking	No	47	102.7	129	79.6124031	111.2077867	No
102427	63	Male	Mexican American	47	63	6.43	2.35	91.05	1.098	76	3.9	138	368.8	5.11	6.49	1.22	32.7	88.7	164.7	No	No	No	No smoking	Low drinking	No	65.2	10.1	29	34.82758621	76.9450626	No
102442	62	Female	Non-Hispanic White	41	91	7.14	2.425	72.49	1.001	72	3.8	140	214.1	5.16	5.3	2.17	28.9	68.6	154.2	No	No	No	Quit smoking	No drinking	Yes	111	88	63	139.6825397	76.69073153	Yes
102509	62	Male	Mexican American	35	89	8.21	2.275	42.43	1.388	66	4.6	134	142.8	34.75	5.84	1.55	19.5	42.8	148.2	No	No	Yes	No smoking	No drinking	No	18.3	149	14	1064.285714	118.1071099	No
102524	63	Male	Mexican American	43	114	5	2.275	65.42	0.807	73	3.8	138	350.9	5.61	4.71	0.96	28.7	82.8	170	Yes	No	No	Quit smoking	Low drinking	No	42.8	101.4	103	98.44660194	98.16602429	No
102551	58	Female	Non-Hispanic Black	37	71	5.71	2.35	76.91	1.195	70	4.2	145	261.7	5.05	5.61	1.29	44	124.9	168.4	No	Yes	No	Current smoking	Heavy drinking	Yes	47.2	106.2	73	145.4794521	85.10429791	No
102559	53	Male	Mexican American	45	77	5.36	2.3	61.88	1.13	78	4.4	141	220.1	8.83	4.89	1.06	29.2	76.7	162	No	No	Yes	No smoking	Low drinking	No	47.4	170.5	183	93.16939891	107.7426517	No
102574	68	Male	Mexican American	38	88	5.36	2.275	61	1.162	74	4.8	142	297.4	8.44	2.43	0.93	37.2	104.3	167.4	Yes	No	Yes	Quit smoking	No drinking	Yes	32.5	358.5	144	248.9583333	97.54268486	No
102609	80	Female	Non-Hispanic White	41	64	8.21	2.35	110.5	1.13	68	4.5	138	345	5.33	4.16	1.73	29	70.1	155.6	Yes	No	No	No smoking	No drinking	Yes	99.8	10.1	57	17.71929825	40.59439702	Yes
102616	56	Female	Non-Hispanic White	40	76	4.28	2.35	58.34	1.485	72	4	142	249.8	5.11	5.51	1.55	23.2	58.9	159.5	Yes	No	No	No smoking	Low drinking	No	94	21.1	65	32.46153846	98.74886366	No
102665	80	Male	Non-Hispanic White	43	81	7.14	2.35	78.68	1.162	68	3.4	139	309.3	5.27	3.03	1.09	23.2	67	170.1	Yes	No	Yes	Quit smoking	Low drinking	Yes	94.3	16.7	20	83.5	80.75201553	No
102754	50	Male	Non-Hispanic Black	36	68	5.71	2.25	95.47	0.775	72	2.8	136	487.7	5.05	5.66	1.81	31	96.8	176.8	No	No	Yes	No smoking	Low drinking	Yes	49.2	74.9	165	45.39393939	92.26454554	No
102771	60	Female	Mexican American	42	67	5.36	2.3	59.23	1.195	67	4.2	144	261.7	5.27	5.12	1.34	40.8	105.2	160.6	Yes	No	Yes	No smoking	Heavy drinking	No	27.8	68.1	112	60.80357143	95.53894594	No
102860	63	Male	Other Race	43	57	5.36	2.35	79.56	1.001	74	3.8	138	333.1	3.22	4.84	1.45	25.9	69.5	163.8	No	No	Yes	No smoking	Low drinking	No	54.1	25.1	41	61.2195122	90.57779995	No
102875	61	Male	Non-Hispanic White	46	90	5	2.375	75.14	0.969	73	4	141	273.6	7.22	6.15	1.03	25.6	74.3	170.2	Yes	No	No	Quit smoking	Low drinking	Yes	95.9	85.3	104	82.01923077	94.04284605	No
102886	50	Female	Other Race	44	58	6.43	2.575	53.04	1.356	76	3.9	145	267.7	10.88	5.43	1.27	30.2	73.1	155.5	No	No	Yes	No smoking	Low drinking	Yes	86.6	81.1	56	144.8214286	106.2807986	No
102908	51	Male	Non-Hispanic White	38	145	3.21	2.25	50.39	1.098	75	3.6	135	220.1	23.87	5.3	1.06	24.7	73.3	172.4	Yes	Yes	Yes	Current smoking	No drinking	No	54.6	30.4	28	108.5714286	118.8939872	No
102917	61	Female	Non-Hispanic Black	44	86	6.07	2.525	101.66	1.292	76	3.7	144	309.3	6.49	6.13	2.12	24.6	69.2	167.8	No	No	No	No smoking	Low drinking	No	93.6	19.5	185	10.54054054	59.46950535	No
102944	55	Male	Other Race	41	44	5	2.3	73.37	1.066	77	3.1	143	404.5	5.16	5.53	1.29	29.6	78.8	163.1	No	No	No	No smoking	Low drinking	Yes	81.5	57.4	35	164	99.05590162	No
